# Supplementary material for: 1H NMR Profiling of Honey Bee Brains across Varying Ages and Seasons
Source: Insects. 2024 Jul 30;15(8):578. doi: 10.3390/insects15080578 (PMC11354335; doi:10.3390/insects15080578)
Supplement: Supplementary file 1 [file insects-15-00578-s001.zip]

Archive with 1 entries (1 files):
- insects-3087022-supplementary.xlsx
