# Supplementary material for: 1H NMR Profiling of Honey Bee Brains across Varying Ages and Seasons
Source: Insects. 2024 Jul 30;15(8):578. doi: 10.3390/insects15080578 (PMC11354335; doi:10.3390/insects15080578)
Supplement: Supplementary file 1 [file insects-15-00578-s001.zip › insects-3087022-supplementary.xlsx]

## Sheet: Supplementary Table S1
Sample	Age&seasn	DSSd6	AMP	Acetate	Alanine	Aspartate	Choline	Creatine	Fructose	Glucose	Glutamate	Glutamine	Glycine	Isoleucine	Leucine	Lysine	Malonate	O-Phosphocholine	Phenylalanine	Proline	Putrescine	Sarcosine	Succinate	Taurine	Threonine	Trehalose	Trimethylamine N-oxide	Tryptophan	Tyrosine	Valine	sn-Glycero-3-phosphocholine	β-Alanine
1	NEBsummer	6.6	2.0359	6.5552	12.3563	3.9012	3.4424	0.5276	4.3205	5.5619	11.3068	5.4808	5.2906	2.3685	2.3091	2.135	0.6792	8.6956	2.6	12.7422	4.1666	0.7202	1.7797	8.2726	1.9607	8.6144	0.4012	1.965	7.3818	2.757	8.2992	2.4764
2	NEBsummer	6.6	7.411	13.9505	23.5736	20.9004	11.7336	1.1402	28.2665	9.5271	36.0829	26.2614	17.0656	3.7306	5.0217	12.0996	1.374	21.5457	2.4724	43.7389	8.9417	1.4364	2.4686	21.0619	3.6883	47.4063	0.5627	3.1895	7.2455	5.9147	32.7988	11.1053
3	NEBsummer	6.6	7.6468	14.4845	17.2696	19.2708	10.4252	3.3555	17.052	3.7656	39.5867	23.8408	15.5308	7.6375	11.6403	13.8658	1.6735	25.7494	8.1814	23.861	10.1144	1.5311	2.9317	23.3956	5.3195	4.2521	0.9204	6.6568	21.2741	8.1989	20.5362	7.8414
4	NEBsummer	6.6	3.8895	9.049	14.5647	7.4783	6.3038	1.4698	5.7494	5.3493	16.4266	13.6021	10.1137	3.4321	4.0647	7.8903	1.2524	19.2515	3.8208	24.4468	9.2384	1.1962	2.0584	13.2974	1.9037	15.9645	0.5171	2.7324	9.6517	4.6251	16.5892	4.1351
5	NEBsummer	6.6	4.3494	10.1837	16.4929	9.0866	6.7099	1.7626	9.8029	2.4195	22.0076	23.2576	16.1204	7.3317	10.6538	14.2309	0.7731	13.0439	4.5833	11.2286	5.6825	1.2253	1.7225	14.8264	5.7014	7.2871	0.6526	3.2292	10.9795	9.1511	13.9611	6.1662
6	NEBsummer	6.6	7.555	20.595	42.2863	13.1418	13.2827	2.6068	22.1958	6.911	34.4537	25.9614	18.1725	5.8316	7.1404	8.3176	2.1794	29.9919	7.0299	65.0969	11.0545	2.0793	4.962	25.6931	3.818	33.9698	0.948	5.5683	20.6411	7.8372	29.8638	9.3513
7	NEBsummer	6.6	17.7023	20.4598	27.9093	28.2325	16.0547	1.6063	20.6332	7.8231	36.7956	19.5317	9.1427	2.5498	2.5104	11.6089	0.278	14.5259		95.3492	6.6163	2.7872	4.5878	30.2079	4.7099	47.0881	0.8788	0.7204	0.9744	4.8427	41.1372	16.9699
8	NEBsummer	6.6	4.6062	12.532	35.5826	2.5096	8.9523	2.456	31.62	7.1699	21.3335	15.723	15.3153	4.2367	5.1388	8.5757	1.1411	21.5548	2.0581	28.7589	9.8411	1.7364	3.6951	15.1233	3.1146	33.892	0.6581	2.8835	6.8894	5.6399	21.3851	10.4911
9	NEBsummer	6.6	7.5646	9.5054	16.7642	13.5021	7.0336	2.2838	11.1468	4.2685	24.767	17.0474	9.3227	4.741	7.0779	9.1342	1.1306	15.9542	3.7889	29.5555	7.3987	1.1954	2.2984	16.6551	3.2616	20.3843	0.5622	3.3376	10.972	6.8583	15.5076	5.1347
10	NEBsummer	6.6	3.5445	12.3681	14.388	5.1095	6.2049	1.0037	3.7186	6.0888	15.2655	9.54	5.8511	2.88	4.0995	5.3215	0.8635	11.921	3.6558	15.7209	6.0483	0.9701	1.9196	11.607	3.4067	12.6177	0.3918	3.5431	7.791	4.3248	11.7271	2.5434
11	NEBsummer	6.6	6.621	14.5769	26.7603	14.8983	9.9281	2.9264	11.1615	7.4322	32.0045	18.8642	14.3185	6.0909	8.2425	11.817	1.7094	23.9341	6.2313	42.0443	10.9968	2.2647	4.3102	20.3085	4.0063	32.5296	0.765	6.5335	18.9512	8.2248	23.6764	7.0112
12	NEBsummer	6.6	7.1232	12.6671	24.8216	10.1275	9.3229	2.2841	10.487	8.214	25.7003	14.2888	10.7085	4.1178	4.9821	9.0441	1.2767	18.1239	3.7242	26.9665	7.9505	0.9679	2.9015	15.0505	1.5693	20.7232	0.5773	4.2145	10.6756	5.2464	17.1069	3.7655
13	NEBsummer	6.6	8.1883	14.1557	25.0228	17.5619	10.7481	2.2619	15.4351	6.1053	32.4168	17.618	12.0055	4.8591	6.5225	11.7252	1.4922	20.3006	7.6081	35.6766	9.487	1.2409	4.1131	21.1816	2.6494	26.3234	0.8178	6.0386	21.8051	6.58	21.3721	6.5116
14	NEBsummer	6.6	3.2659	22.9636	39.8009	1.6846	10.6786	1.6224	12.3387	10.1073	35.7875	15.4483	12.5794	5.8289	7.4189	8.6115	1.4333	21.7587	5.1891	24.9288	8.0682	1.5055	6.0855	18.3209	2.5555	14.2809	0.5429	4.762	7.1662	7.6025	18.8543	5.1527
15	NEBsummer	6.6	6.547	14.4028	34.0415	3.0737	8.2556	1.8768	16.8	4.8908	29.7926	18.7794	14.5951	6.2728	7.763	10.4991	1.3215	18.2988	3.604	20.7456	8.1479	1.075	4.22	20.9427	4.4574	26.7744	0.7708	4.7144	11.9895	6.1492	20.9655	7.2665
16	NEBsummer	6.6	9.3891	13.9251	23.7223	16.5891	10.7524	2.7998	7.5126	10.3829	36.7735	18.1256	11.0793	5.7515	6.2146	9.8205	1.9704	26.1266	6.4463	33.9578	11.2575	1.6763	3.5655	22.0988	3.3126	37.8217	0.6669	6.9042	22.0655	6.1504	21.5293	6.4892
17	NEBsummer	6.6	4.2869	13.3019	31.3325	7.9784	8.3773	4.0929	6.2636	1.6657	31.0731	29.2405	17.9451	13.2532	17.8448	28.6278	1.6931	30.975	8.4055	23.662	11.4827	1.8112	4.0627	22.9666	7.5732	4.6973	1.188	5.7157	20.5896	17.1655	22.6795	6.1572
18	NEBsummer	6.6	11.5448	16.698	29.4177	20.0465	13.2056	3.2691	33.2319	7.2696	38.8188	21.1526	13.9571	4.8156	6.9286	12.852	2.4628	33.1605	6.0693	55.0831	11.8209	1.7341	4.5109	27.3118	3.9341	40.3232	1.168	6.9465	20.8481	6.4436	29.5601	9.9449
19	NEBsummer	6.6	1.9893	8.9395	18.024	8.4594	4.4	1.5265	12.1184	7.7418	16.6273	9.2836	6.5236	2.2168	3.5435	5.6861	0.7367	9.2547	3.2968	23.9166	5.2692	0.9388	2.0603	10.144	11.3831	12.7439	0.5246	3.918	9.8905	2.7083	10.8879	2.7233
20	NEBsummer	6.6	8.054	10.5024	25.0275	18.0561	8.2038	3.8289	15.6449	9.7119	30.9984	25.1831	29.5186	11.8084	13.9306	19.2529	1.188	26.3229	8.434	31.2917	12.139	1.3871	3.4879	22.9175	10.8486	34.1682	1.5754	8.251	21.4232	10.7941	32.6704	8.5244
21	NEBsummer	6.6	1.7013	5.5021	8.3672	6.4875	3.1603	1.0737	8.2336	2.1626	10.9591	6.0538	6.0108	2.162	2.2511	3.4577	0.5844	9.6973	2.579	10.4144	4.1067	0.7417	1.3436	8.2426	3.8431	7.8576	0.4016	2.5618	6.608	2.6464	8.9063	2.7169
22	NEBsummer	6.6	7.3153	27.7291	37.3866	12.5547	15.6609	3.6056	7.7364	1.7444	39.0887	20.116	13.7992	4.9111	6.5186	13.4719	2.2919	27.0304	6.2593	53.2853	12.4847	2.2958	3.8493	28.1948	4.7915	34.973	1.3347	6.9215	19.2241	9.9313	34.9769	7.4328
23	NEBsummer	6.6	5.0653	12.7711	27.7386	9.3421	8.2575	2.4825	24.3848	10.764	26.5243	21.1909	16.5197	6.9172	7.795	12.4867	1.9434	26.7192	6.3402	38.4172	11.8552	1.9576	4.1191	15.0628	6.8917	29.7555	0.9052	6.1575	18.7273	7.703	24.2521	6.6998
24	NEBsummer	6.6	4.6476	10.3862	18.6724	16.0574	9.0491	1.0878		2.7692	27.9652	16.0934	16.3101	6.46	8.9019	8.8477	0.8618	11.2521	3.6104	17.9417	5.3431	0.9754	2.488	15.4118	2.8283	18.9735	0.6375	5.0925	14.119	5.3495	11.9297	4.6232
25	NEBsummer	6.6	6.0371	11.6833	22.0646	10.1287	8.5307	2.17		2.7308	30.3382	14.4616	11.2374	5.6465	6.952	8.0052	1.2794	18.7877	4.977	15.4946	7.6225	1.0965	3.2876	17.0439	2.3009	12.3759	0.6548	5.3688	18.1235	6.7472	16.0449	3.8862
26	NEBsummer	6.6	6.3014	14.1965	22.8029	17.5035	10.523	2.833	12.7853	6.0175	36.6684	18.8542	14.0745	5.6155	6.699	10.5872	2.0551	20.2867	3.8994	35.0636	10.5751	1.1413	3.4892	21.7155	3.0048	35.9861	0.7988	5.6995	15.4982	7.1078	21.2346	8.2629
27	NEBsummer	6.6	6.2491	14.9046	50.9732		9.8303	0.487	35.0792	9.8257	34.8022	19.0835	19.8395	6.8751	8.8792	14.097	2.1332	29.756	5.1985	28.8102	12.6916	1.8919	6.1873	21.4671	3.404	49.6454	1.2282	5.4753	14.0805	7.5468	32.408	9.7284
28	NEBsummer	6.6	8.0914	12.9678	38.7729	15.1017	14.5114	3.4856	5.5592	1.1579	43.819	19.5224	13.6577	4.8224	7.5185	14.6584	2.0172	26.8139	3.4988	47.0494	10.2602	2.4106	4.9426	32.5178	4.6932	22.8929	1.3137	4.2512	9.0968	8.8333	40.5932	10.9396
29	NEBsummer	6.6	3.082	8.9685	14.3917	8.6682	5.3595	0.891	29.8814	10.061	18.2837	9.1618	8.1364	1.9195	2.2937	4.3178	0.7156	11.0454	2.1411	19.3296	5.2247	1.1201	1.8169	11.2359	1.1397	16.1936	0.4414	2.9738	6.2861	2.3057	13.2596	4.095
30	NEBsummer	6.6	6.2717	10.143	18.8248	13.3753	7.2773	2.4148	22.1109	9.576	23.3851	20.4394	15.0599	6.0546	7.5506	9.3492	1.1777	20.1124	3.889	29.5769	9.291	1.5848	3.0183	13.431	3.6875	31.7142	0.7432	3.7946	11.5269	6.7798	21.4103	8.2538
31	NEBsummer	6.6	2.4535	9.3002	14.0764	5.4506	4.8447	0.7458	6.0619	2.9228	15.7817	7.7996	5.0023	2.2214	4.1869	5.1509	0.5797	8.8466	2.4395	17.6168	3.8523	0.6493	2.1973	10.5174	1.2892	7.032	0.3431	2.6869	5.6872	3.3079	8.4879	1.7394
32	NEBsummer	6.6	2.7772	16.27	16.7604	8.3206	6.5594	2.1229	6.8305	4.0754	18.4146	9.3743	7.6932	3.1995	4.6676	5.8079	1.0869	13.6936	5.0822	19.5664	7.73	1.2217	1.9455	13.9671	2.2382	15.3027	0.6123	4.3809	14.6071	4.6561	15.3598	3.0289
33	NEBsummer	6.6	3.4939	10.2063	18.1448	9.4606	5.7264	1.511	13.3026	4.7775	24.2116	11.4085	7.9749	2.812	3.7921	5.5134	0.8641	12.4367	3.0865	23.8643	5.6482	1.1258	1.9667	14.6607	2.8809	15.3765	0.5566	3.5284	7.0353	5.0767	15.4507	4.9215
34	NEBsummer	6.6	3.9349	8.1572	16.9532	12.9859	6.1774	1.9955	6.65	3.8291	23.1242	12.7418	8.0599	2.6808	2.7451	6.2937	1.0138	12.5697	2.8439	25.2658	5.9044	1.2576	2.5296	16.1645	2.1745	16.2383	0.6904	3.2812	8.7767	3.4436	11.9734	4.2139
35	NEBsummer	6.6	3.9903	7.5607	14.7528	11.7323	5.9153	1.6079	10.653	3.1454	18.9742	13.4066	8.9708	2.6578	3.6952	4.5452		11.9327	3.0679	26.4836	5.4701	1.3987	1.9283	14.0703	2.8889	16.9923	0.4661	4.2764	8.1279	4.0165	13.1116	5.0681
36	NEBsummer	6.6	2.6405	10.7848	17.9587	9.6817	5.939	1.7007	8.6753	3.9705	18.1733	8.1332	7.4556	2.0501	2.024	5.7778	0.8006	11.5201	2.6939	22.3052	5.5147	1.3148	2.1782	12.7143	1.5194	19.1512	0.4321	3.3825	8.2332	2.9734	10.7086	4.2155
37	NEBsummer	6.6	1.9193	8.6316	14.0174	6.8088	4.1187	1.2888	10.6486	4.7498	15.7573	8.8183	9.556	2.3869	2.7143	4.0182	0.5758	8.8845	2.0516	16.7088	4.0958	0.7562	1.2098	9.2414	1.338	12.7885	0.4184	1.8348	4.8822	3.1007	11.37	3.6322
38	NEBsummer	6.6	3.125	11.9239	22.0099	9.1602	7.0775	1.4512	6.2621	3.8261	21.5325	11.4358	7.7901	2.7362	2.4307	5.0325	0.7208	10.363	2.3749	23.3095	5.3303	1.2695	2.6457	14.231	1.4505	14.3187	0.4797	3.1005	7.7818	4.0059	10.6455	3.5844
39	NEBsummer	6.6	4.3459	14.2047	26.0896	7.4445	8.6064	1.7365	5.9767	2.5318	28.3541	12.5522	8.5883	2.7793	3.3408	4.579	1.1541	13.6222	4.4213	21.3521	6.7443	1.3196	3.8241	18.1639	1.4765	14.0826	0.6547	3.5504	10.6579	3.7235	15.547	3.7374
40	NEBsummer	6.6	1.8867	6.2528	14.4878	6.1155	4.1	0.6613	5.8298	5.2468	14.8213	6.949	5.5839	2.2973	1.8165	2.4279	0.3779	5.1342	1.2892	15.9398	2.2234	0.9518	1.5344	8.2185	1.2015	9.2792	0.2434	2.3283	4.46	2.2906	6.186	2.5318
41	NEBsummer	6.6	1.4325	9.1543	11.6995	5.6561	4.1967	0.3305	9.6405	3.9341	13.3558	9.1523	4.0081	2.6743	3.4574	4.0405	0.3509	8.1729	3.093	16.9217	5.3444	0.7628	1.6953	9.1204	1.2408	12.8878	0.438	3.0749	7.8109	3.8365	9.8288	2.1463
42	NEBsummer	6.6	3.9419	8.1188	19.5078	5.6568	7.08	0.3394	4.411	2.7454	19.1423	9.2871	6.5752	3.3051	4.7135	3.5277	0.8959	12.817	3.972	15.6704	5.3786	1.217	2.2964	12.8919	0.5533	11.4568	0.5109	4.5418	12.6248	4.5809	12.8328	2.8641
43	NEBsummer	6.6	6.0803	13.6917	21.4197	8.6013	8.4577	0.9954	6.6621	3.6842	29.1551	21.7602	9.7923	3.285	5.0978	8.6691	1.1956	20.5857	3.6131	37.133	7.987	1.4667	3.2667	20.8882	3.0978	20.3332	0.8585	3.5806	9.0445	7.459	21.4606	7.4944
44	NEBsummer	6.6	3.3173	37.3063	15.0611	9.3755	5.155	1.8946	12.2738	3.8407	19.0167	13.3891	8.3387	3.2188	5.3526	4.4407	0.897	11.3955	3.1573	25.8575	7.8801	1.2243	1.7708	14.5781	2.8114	13.4839	0.7542	2.622	7.306	5.4393	12.8677	3.5116
45	NEBsummer	6.6	3.6828	46.7415	16.9853	12.5155	6.1183	2.118	13.8825	4.3156	23.1225	13.9045	7.702	3.4331	5.4408	4.4787	0.897	13.7322	4.5843	25.6359	8.56	1.3023	2.0243	15.4705	1.0901	12.6739	0.6617	4.0685	11.4231	5.0632	13.3174	1.8813
46	NEBsummer	6.6	5.1506	10.8145	29.0874	1.8655	7.0544	1.8551	5.462	4.0639	29.0832	13.7749	7.9584	3.0551	4.3429	7.4748	1.0126	15.5872	3.2095	21.5503	5.7097	0.8854	3.3776	15.049	1.63	15.5508	0.6943	3.3752	7.5903	3.3054	15.2757	4.2875
47	NEBsummer	6.6	4.8358	10.3984	16.1267	13.4891	7.0772	1.1617	9.2965	5.3324	25.1308	12.1251	8.6577	4.3507	5.7481	6.6878	1.1987	16.9388	7.0079	22.0147	7.3016	0.7299	2.6928	15.6651	1.449	17.3457	0.6646	5.2117	8.2638	4.495	16.057	4.0486
48	NEBsummer	6.6	4.3775	13.8157	14.7434	11.2498	7.9098	1.6776	4.5959	3.4726	24.0521	12.0179	8.6126	3.6069	4.7088	4.9168	0.8857	13.8664	4.6355	17.9827	6.1334	0.8542	1.9912	14.1144	1.3185	9.5451	0.6119	4.285	15.3324	4.0105	12.7418	3.2034
49	NEBsummer	6.6	7.4164	11.3055	17.3821	16.6723	10.5756	2.5503	9.9535	4.1582	30.9458	20.1998	10.5791	4.1466	5.8421	6.7323	1.6253	22.9	6.5501	32.3052	10.2397	1.2202	2.4067	20.2984	1.6502	30.0303	0.8988	5.16	17.8279	6.2605	23.5636	5.8563
50	28Summer	6.6	5.1506	10.8145	29.0874	1.8655	7.0544	1.8551	5.462	4.0639	29.0832	13.7749	7.9584	3.0551	4.3429	7.4748	1.0126	15.5872	3.2095	21.5503	5.7097	0.8854	3.3776	15.049	1.63	15.5508	0.6943	3.3752	7.5903	3.3054	15.2757	4.2875
51	28Summer	6.6	4.8358	10.3984	16.1267	13.4891	7.0772	1.1617	9.2965	5.3324	25.1308	12.1251	8.6577	4.3507	5.7481	6.6878	1.1987	16.9388	7.0079	22.0147	7.3016	0.7299	2.6928	15.6651	1.449	17.3457	0.6646	5.2117	8.2638	4.495	16.057	4.0486
52	28Summer	6.6	4.3775	13.8157	14.7434	11.2498	7.9098	1.6776	4.5959	3.4726	24.0521	12.0179	8.6126	3.6069	4.7088	4.9168	0.8857	13.8664	4.6355	17.9827	6.1334	0.8542	1.9912	14.1144	1.3185	9.5451	0.6119	4.285	15.3324	4.0105	12.7418	3.2034
53	28Summer	6.6	7.4164	11.3055	17.3821	16.6723	10.5756	2.5503	9.9535	4.1582	30.9458	20.1998	10.5791	4.1466	5.8421	6.7323	1.6253	22.9	6.5501	32.3052	10.2397	1.2202	2.4067	20.2984	1.6502	30.0303	0.8988	5.16	17.8279	6.2605	23.5636	5.8563
54	28Summer	6.6	7.3768	18.252	44.0349	10.3871	29.2059	1.4821	48.8824	18.8348	55.2895	22.7527	8.6411	1.378	0.9589	6.581	0.6004	11.5168	2.8005	47.1838	7.0308	3.4944	4.8885	27.85	1.254	58.4943	0.9346	1.0045	1.2747	1.9392	19.8499	14.6345
55	28Summer	6.6	15.9571	36.0141	46.3547	17.9319	30.2347	4.9749	10.8391	6.15	63.9957	21.0289	9.533	2.422	1.7969	19.4589	0.6956	15.0213	1.4155	85.7181	7.7105	3.9357	4.4574	48.4104	3.0511	42.4736	1.338	1.2429	1.0505	1.8842	33.1558	16.8706
56	28Summer	6.6	7.4205	20.4725	32.3549	15.9854	23.4149	1.2286	19.8487	10.6859	39.9269	19.5069	6.9994	1.2242	1.355	7.6847	0.589	5.5054	1.4172	49.9747	5.655	2.2524	4.0232	32.7291	1.9808	45.9696	0.9137	1.1675	0.8283	1.3154	15.1733	13.8451
57	28Summer	6.6	8.1573	22.9336	33.6737	16.7943	23.5064	1.2649	6.8903	4.1788	49.5922	15.9367	5.8314	1.1164	1.5773	7.5421	0.5886	5.0782	2.2708	40.1779	5.36	2.8828	3.5951	34.1976	1.5319	35.1514	0.9507	1.0926	1.136	1.279	12.0674	14.4395
58	28Summer	6.6	7.8054	16.1706	33.3029	14.1802	23.3085		50.1912	34.3281	44.6502	18.8767	9.6833	1.5122	1.32	6.5822	0.5859	9.4844	1.6149	72.5987	7.2606	3.9401	4.3282	28.1317	0.8415	49.6897	0.7036	1.2009	0.8848	2.4624	17.0757	11.6404
59	28Summer	6.6	5.9986	15.427	37.3182	7.8765	30.0615	0.8747	20.9607	7.3001	46.1996	21.8832	8.2083	1.3519	0.8626	4.5471	0.5175	15.4791	1.7038	58.6745	8.3012	4.5162	5.1801	30.5558	0.8043	62.5296	0.8925	1.0767	0.4534	1.8131	10.9619	11.8061
60	28Summer	6.6	6.9317	21.5281	38.4806	12.5901	21.5591	1.0166	16.3894	10.3631	45.8647	15.5316	6.6816	1.1203	1.0845	6.4796	0.5196	6.1466	1.1453	47.1546	5.6084	2.9031	4.389	33.4198	1.5356	49.135	0.8412	1.1514	0.9239	1.2754	12.4972	12.1988
61	28Summer	6.6	17.3383	31.5186	35.2431	23.094	28.9254	2.8958	22.5513	10.7211	54.5337	24.3006	8.8831	1.7475	2.4171	13.9677	0.4836	21.7463	1.7451	77.4833	7.9314	2.9812	3.9141	39.4646	2.3524	61.4545	1.4114	1.4531	1.8488	2.5747	31.8542	17.1866
62	28Summer	6.6	11.7809	16.9426	33.6544	11.2451	23.7386	1.9048	46.8563	24.2521	43.4094	18.9742	10.057	1.655	1.3543	9.7809	0.6006	21.1738	1.4385	67.9871	10.2544	3.0318	4.3254	29.3671	1.0516	69.6244	0.9215	1.2643	1.4178	2.5125	28.2808	15.4218
63	28Summer	6.6	8.4567	14.7758	33.8592	8.6293	19.9074	1.145	14.0863	10.9099	48.3626	15.2138	6.7991	1.194	0.889	5.4646	0.5277	6.4847	1.6999	50.3398	4.6449	2.4895	4.1556	29.2125	1.6407	36.2851	0.7457	1.0684	0.677	1.4372	14.4681	11.32
64	28Summer	6.6	5.6766	15.135	39.5771	6.8491	21.1725	0.6865	23.4887	10.2297	45.7904	18.5971	7.6485	1.2588	0.9769	5.6629	0.5489	12.0211	1.9453	45.3662	7.9017	4.1684	4.2514	28.0616	1.0199	53.746	0.9177			1.6311	12.5753	9.4653
65	28Summer	6.6	6.3725	11.1265	18.5008	13.7734	14.2636	0.6884	2.3381	2.1927	32.446	9.7444	5.6929	0.9183	0.6074	4.3484	0.2523	3.9657	1.4505	13.3625	3.0473	1.7575	2.1063	26.2034	1.0326	4.7297	0.6502			1.1201	9.4933	8.133
66	28Summer	6.6	8.6661	18.1265	32.563	10.8311	14.2197	3.162	21.4923	5.7668	37.3287	13.1326	8.118	2.4252	2.4875	12.5737	0.8457	18.9207	0.9837	55.0874	6.7008	1.5706	2.5013	28.829	2.5279	45.1731	1.0948	1.0758	2.6276	1.3878	37.5202	8.3982
67	28Summer	6.6	24.1971	31.59	38.664	26.833	29.2338	5.2121	39.2992	10.6542	63.7464	31.7334	11.5912	2.2556	3.3257	24.0077	0.3715	34.5168	1.1825	86.9734	10.6916	3.6741	4.2372	45.0024	2.9285	76.4046	1.8729	1.0325	2.309	4.8163	37.6914	18.1816
68	28Summer	6.6	17.8869	28.4424	32.7812	26.5778	31.1656	4.5736	21.1154	8.3271	53.8143	22.3634	8.5968	2.1678	2.5672	15.8144	0.4598	13.6796	1.5899	78.6764	7.6925	4.1409	3.2681	46.4375	2.6947	57.4783	1.3417	0.7974	1.5914	2.5891	32.6152	14.0482
69	28Summer	6.6	8.6753	15.8567	32.259	9.1113	22.4706	1.3677	4.7481	4.8117	45.9937	15.306	6.7637	1.5695	1.4333	8.1891		9.2969	1.5161	35.6506	5.9131	2.3141	4.3252	31.1991	1.6484	18.2365	0.9351	0.8657	0.5135	1.7909	18.6084	9.6778
70	28Summer	6.6	4.618	14.9438	25.6895	7.6389	15.3463	0.6256	4.8049	5.4497	29.8175	10.9382	4.1673	1.0348	1.0366	4.3717	0.2909	3.9841	0.9202	29.7397	2.6877	1.4533	2.8933	21.7085	1.2907	27.2701	0.5334		0.8718	1.415	9.7733	7.5733
71	14Summer	6.6	27.8656	26.9766	33.4545	25.2288	24.0115	3.5869	28.4937	11.6444	60.405	34.0182	11.714	3.7341	4.3177	18.8022	1.27	28.6145		112.191	8.6639	3.2887	3.3643	38.5011	5.5069	72.7182	2.3429	1.4668	2.42	7.0297	63.7655	26.307
72	14Summer	6.6	21.0979	27.8345	36.9137	31.4839	23.6727	4.0308	50.6325	11.3741	57.7785	31.7497	13.1327	3.6239	4.2126	22.8532	0.4173	36.3465		123.249	12.6863	4.0807	5.4004	36.5567	3.8777	93.6582	2.5699	0.5735	2.1617	5.7075	61.8282	24.6788
73	14Summer	6.6	16.741	33.5563	48.9169	24.4111	24.3902	3.0564	31.5383	8.6382	72.7165	36.3242	14.6513	3.0745	5.2641	16.6315	0.7928	18.8127		143.018	8.0052	3.0748	6.7153	39.6408	6.2518	82.6759	2.1187	0.7362	1.6144	7.4813	66.5469	41.2277
74	14Summer	6.6	0.4463	0.3699	2.4058		4.2218	0.5262	1.8136	0.65		1.8325	0.8244	1.8113	1.4857			0.7126		19.7319	1.9757	0.2758	0.1489	1.7455		1.8371	0.8223			1.4973	2.9353	2.3074
75	14Summer	6.6	20.1983	38.92	50.9312	33.6234	37.6151	3.4852	21.2344	5.9555	78.8375	26.9583	13.556	2.7173	4.1269	15.5297	0.5657	24.7796	1.47	151.751	10.9638	2.6553	6.3841	42.4694	6.7863	55.3464	2.0171	1.3804	2.7228	16.4403	67.41	27.6257
76	14Summer	6.6	7.1583	14.1258	35.7068	4.6714	9.3936	2.2436	18.6087	11.5127	33.2664	18.8943	12.7937	4.6629	5.9973	10.7927	1.8278	26.2127	4.5932	34.1188	10.8436	1.6745	5.0987	20.4434	2.9002	29.2284	1.1228	5.6176	11.5903	5.767	23.1174	8.8039
77	14Summer	6.6	25.7465	24.6327	32.5385	27.4771	24.3147	6.3955	132.072	8.1674	48.8504	27.774	35.2302	3.9341	4.5437	25.9702	1.3618	25.9788		118.157	11.0473	4.0476	4.4721	36.1495	6.366	64.7363	1.6157	1.4917	2.1854	7.1002	66.8963	21.7531
78	14Summer	6.6	22.0382	31.2294	39.9427	34.2733	24.3525	2.7072	20.8458	7.8437	66.6451	35.4032	14.9331	5.226	5.2914	16.9689	0.2892	18.6333		134.026	6.6293	2.3611	6.4085	38.6044	6.3486	59.8294	1.9192	1.6986	2.4856	10.1723	66.9485	35.0696
79	14Summer	6.6	20.1877	26.5996	37.4124	32.5279	23.9234	3.5266	36.3716	9.5617	58.2628	27.8621	12.3714	3.2059	3.7173	19.1344	1.1798	22.4676		107.151	9.9703	3.979	5.8048	39.5167	5.0185	85.0212	1.8398	1.2964	1.9942	6.0371	58.1414	29.0293
80	14Summer	6.6	23.4339	27.2958	35.8282	34.4413	25.1646	4.6824	32.5803	15.122	59.6765	28.5227	14.2808	4.5159	3.8018	23.6713	0.6437	27.1957	1.3138	130.729	9.5407	4.7249	3.5385	41.671	6.8887	106.659	2.5995	0.8372	2.8781	8.5721	70.5584	30.5517
81	14Summer	6.6	25.7712	31.7024	31.9945	33.0277	25.9548	5.3273	31.4272	11.3267	60.7007	33.5346	12.4153	3.4423	3.1722	27.8543	0.642	36.8786		110.87	12.8487	3.8835	3.1429	48.3099	11.103	97.9558	2.2639		2.3279	5.8222	53.3736	31.7695
82	14Summer	6.6	26.2927	30.7007	36.833	35.2293	25.4295	1.9862	37.5606	13.4049	60.924	28.4044	13.8799	3.9724	5.593	21.2556	0.3871	23.9025		140.546	9.9947	3.5609	3.8834	37.4162	5.8964	70.7441	2.6708		2.1059	7.9411	78.1615	26.3108
83	14Summer	6.6	18.5977	19.9142	25.256	21.6814	16.859	4.0813	14.5489	7.7633	46.0024	24.6087	10.0917	2.6507	3.9109	14.8715	0.3025	14.3931		75.6587	5.7236	2.1566	3.6649	28.1772	3.5633	53.8409	1.1946		1.9959	4.9965	46.1739	19.2324
84	14Summer	6.6	22.6157	32.2638	51.1497	29.1533	27.683	3.3089	44.2798	11.2782	71.4197	30.5014	17.2042	5.0814	7.0564	17.8051	0.7058	27.015	0.9539	127.948	9.5745	3.9565	5.4293	37.6012	7.1572	114.702	1.984	1.1984	2.6496	9.4926	69.3944	33.2462
85	14Summer	6.6	19.3912	32.397	43.7213	38.1783	23.329	3.0021	31.7772	9.4832	71.52	36.0244	13.9715	3.8718	3.7312	17.5597	1.3438	21.6005		119.117	9.0659	3.7398	5.9693	38.1574	6.3485	87.5866	1.8185	1.4058	2.8612	5.4194	65.581	37.7515
86	14Summer	6.6	12.3319	21.4282	34.5773	19.0682	20.1403	3.3139	23.5896	9.027	45.8523	25.2948	10.7462	2.7238	4.3679	17.2025	0.4961	18.4403	1.6422	89.2525	7.8937	2.3964	3.554	30.0955	3.261	68.2441	1.6416	1.3218	2.6056	6.2492	39.6822	27.2542
87	14Summer	6.6	21.5524	26.3712	34.1102	27.3092	23.6543	3.8267	21.303	9.5259	62.9109	29.2332	11.3372	2.8449	3.3309	19.632	0.6378	20.0875	1.4342	107.388	8.3697	3.6495	4.8364	39.8731	6.7005	80.1586	2.0929		3.3253	6.687	60.436	26.5572
88	14Summer	6.6	22.3104	28.5603	43.8924	21.9174	28.7841	5.7606	52.4445	15.2396	69.7564	32.8539	15.0731	3.7463	5.036	23.0336	0.504	30.0008	1.3566	122.846	10.6568	4.1409	4.1313	34.8559	5.6503	81.1347	1.9632		3.7715	7.6996	72.5285	38.2165
89	14Summer	6.6	25.1461	23.3542	32.5919	29.2328	24.027	5.8612	32.0111	11.2068	51.8529	29.6948	12.6434	3.6671	5.4272	22.6499	0.4683	33.0079	1.5588	123.481	11.3484	3.6666	4.6442	40.9901	6.028	88.984	2.0063		2.8912	5.3047	64.1025	28.7363
90	14Summer	6.6	26.0754	27.1432	35.2862	33.3767	27.5496	3.8627	34.2874	10.2021	61.3167	35.6785	12.4397	3.4852	4.5862	22.877	1.2495	27.2491		128.979	9.3161	5.7419	5.2749	46.0645	4.6899	84.3666	1.9754		2.1138	9.2589	65.9452	29.6743
91	14Summer	6.6	18.4789	20.4355	34.6441	31.1412	18.7617	2.5456	32.378	8.6386	50.3656	28.3579	12.2458	3.4888	5.4462	13.1801	1.1191	21.7038		117.251	7.9346	2.871	4.9973	32.4046	5.0839	79.5591	1.7596		2.0864	6.127	52.5359	30.9533
92	14Summer	6.6	21.8387	30.9468	40.2724	33.641	25.9902	4.4873	15.7434	7.1308	72.0954	31.9418	13.4606	3.8779	4.9904	24.0637	1.4385	24.3538		108.209	9.5898	3.3655	5.6181	49.07	5.781	59.8498	2.6266		2.4451	8.0698	77.6977	31.9471
93	14Summer	6.6	22.4128	27.1668	33.1509	30.3412	25.1465	3.6361	41.1182	10.9832	56.4569	33.2621	12.233	3.7447	3.0474	17.0277	0.4792	26.5628	1.0073	130.481	11.9692	3.9327	4.2199	43.0616	5.7669	99.7548	2.1719	1.257	1.8646	6.1211	65.7142	25.6039
94	14Summer	6.6	22.2016	39.5989	52.8129	24.8563	31.5134	8.3641	18.9443	8.1028	75.9872	36.9906	16.4754	4.6505	4.7768	31.6073	1.4909	29.2032	2.3133	133.98	10.3775	4.4563	5.9156	39.9619	7.0169	91.1539	2.474	1.3679	4.128	8.9445	78.1396	43.1728
95	14Summer	6.6	15.3609	21.7254	24.0423	20.5766	16.9942	2.5234	13.3102	7.058	48.0747	20.9399	8.6212	1.6899	2.7733	15.5481	0.9272	13.6504	0.8245	72.6172	5.409	1.8004	4.1241	28.4763	3.2787	44.8272	1.545	0.9516	1.6202	4.5202	47.9965	21.1784
96	14Summer	6.6	12.8778	21.391	26.597	27.9707	19.7054	1.5163	30.6436	8.6192	38.7619	24.753	9.093	2.3728	2.0492	11.1665	0.3923	15.2272	0.9578	90.6031	6.8308	2.5948	2.2785	28.5649	3.0905	59.6778	1.1793		1.9627	3.4518	31.2348	21.7699
97	14Summer	6.6	16.0987	23.893	32.9048	34.54	19.7078	2.8703	43.5914	11.9375	65.8711	28.0769	12.5863	3.1264	3.7311	16.8818	0.6599	17.8669	0.9166	92.2541	8.0474	2.9896	3.2433	41.4724	4.5427	87.4596	1.8669	0.9966	1.4505	6.411	51.9486	23.1039
98	14Summer	6.6	21.6746	33.0666	40.2981	35.3362	27.4421	7.7845	17.9136	4.4515	68.0192	37.4181	15.3698	3.9446	5.2404	29.7449	1.7468	23.9409	2.0806	145.653	8.8128	2.7768	5.4269	50.5976	7.0535	75.517	2.6986	1.4212	4.0965	13.6439	90.0881	49.752
99	14Summer	6.6	22.2172	30.8662	35.6099	37.3498	25.4643	4.5643	30.7429	8.2081	63.0837	30.1268	11.764	3.2963	4.715	24.6342	0.5234	23.7848		113.416	9.4282	4.2501	4.4681	40.6135	5.6436	80.9423	1.8868	1.5376	2.0795	7.439	70.4631	30.5856
100	14Summer	6.6	15.8677	31.5635	51.9407	26.3549	21.6521	2.5635	57.6154	9.7087	68.5095	33.7275	18.915	3.8327	4.6533	15.6536	1.2898	27.8349		160.704	9.8343	2.9209	7.5962	40.9227	6.1753	101.261	1.9595	1.6983	1.7326	9.0541	73.3755	32.4369
101	14Summer	6.6	13.7577	22.1288	33.2312	29.3641	19.8826	3.2254	50.6651	13.2445	48.5387	24.6233	10.9442	2.4277	2.4838	15.1228	0.522	23.8912	0.6747	82.3419	10.6381	4.0862	2.3267	33.7391	3.9608	95.4578	1.5946	0.8251	1.0903	4.6883	47.2811	19.1214
102	14Summer	6.6	21.7886	29.7763	35.1105	31.354	25.6595	4.0246	21.4521	9.3717	62.292	32.6363	14.7738	3.5921	4.7757	22.5323	0.4752	27.2006	1.5788	113.07	8.8738	2.8317	3.51	37.0677	5.3794	77.7508	2.1188	1.7006	3.5912	8.0899	62.5629	36.8227
103	28Summer	6.6	6.7875	25.4236	29.8849	23.5024	20.7288		11.847	10.1403	49.0731	17.1724	5.4455	1.1276	0.7834	6.6706	0.6422	5.2842	1.4125	57.4126	5.5821	4.6277	3.021	38.5637	1.0297	49.8991	0.8686	1.0098	0.4225	1.3585	10.1401	12.052
104	28Summer	6.6	7.0405	15.661	35.9179	9.9416	24.7475	0.7727	36.8173	14.625	35.3694	19.5847	7.7309	1.0797	1.2186	5.585	0.4526	14.2702	2.0692	78.2669	6.6926	3.1524	4.5764	27.6035	1.6015	60.4344	1.0005	1.2298	0.8453	1.5185	19.6706	13.8658
105	BNBFall	6.6	3.3633	8.4702	11.2101	3.5973	7.1765	1.8084	4.7343		12.6983	5.9335	3.73	1.4247	2.1431	8.0137	0.3929	7.9597	1.4887	17.9341	3.6272	0.7621	1.225	9.8378	1.0329	14.7055	0.504	1.1142	3.8939	1.3895	13.9554	4.1294
106	BNBFall	6.6	5.4698	15.6163	20.4155	13.2438	11.3867	1.7772	10.274	2.8119	25.9989	14.9639	9.0465	4.9457	8.2913	10.016	1.1006	15.2388	7.2467	40.3568	6.2854	1.8086	2.62	17.2564	1.6356	28.7372	0.889	6.1742	21.9277	6.1632	23.6891	7.3561
107	BNBFall	6.6	12.6798	21.4533	30.8342	17.259	16.6084	5.4532	35.126	8.017	43.513	20.043	10.3707	2.5785	1.7383	22.1822	1.2043	21.5004	0.9111	67.4677	10.8769	1.9635	1.6892	39.1484	3.6373	75.8429	1.4572	1.1839	2.2488	1.359	49.794	11.9718
108	BNBFall	6.6	5.4071	20.8885	29.2889	12.9297	10.5727	2.4097	19.8165	3.207	28.3688	11.9854	9.7014	8.256	12.2304	11.0934	1.483	15.2343	8.9777	49.8745	10.6758	1.16	4.0051	18.1286	3.4023	32.2226	1.1317	7.2051	25.8415	4.8523	21.5116	7.738
109	BNBFall	6.6	5.8098	19.6076	30.5894	10.1627	21.2463	4.6039	13.1685	5.545	40.6956	15.7536	13.0815	5.1856	8.055	16.7768	1.9803	21.0356	7.4096	54.8938	12.5526	1.2477	2.531	29.3186	4.0768	21.9422	1.5051	6.4119	17.7977	4.1797	37.3889	10.0316
110	BNBFall	6.6	8.0147	21.5249	26.9664	15.9917	16.7051	4.0424	35.0898	4.9098	33.4334	20.0084	8.8514	2.1437	2.4146	15.1339	1.401	23.4842	1.5971	68.6213	9.4276	2.1953	2.9064	31.5753	2.4475	54.5044	1.4302	1.6612	3.4682	1.8175	38.0808	10.3032
111	BNBFall	6.6	4.9819	13.3642	33.6305	4.4546	16.693	0.8618	11.212	9.2071	35.9803	14.3341	6.192	1.8011	1.7616	5.8568	0.2066	7.6179	1.2183	36.6662	3.9834	2.0089	3.9554	21.977	1.4235	39.265	0.6049	0.8192	1.3976	2.2582	12.6907	10.943
112	BNBFall	6.6	5.6039	17.638	25.5661	12.0518	11.5228	2.6486	15.5985	3.9189	26.2264	13.5814	11.4397	7.2756	10.9845	12.0353	1.7261	18.8052	9.2956	43.8626	9.1304	1.66	3.7973	18.235	2.2475	26.1208	1.0873	7.4713	27.1015	6.1022	24.339	7.2674
113	BNBFall	6.6	7.8759	18.9696	24.4278	10.7349	19.1801	3.2341	4.5364	2.4255	35.0256	6.5739	5.6602	1.9747	1.8514	13.4033		9.1579	1.578	21.0907	4.5574	1.795	3.4546	22.9421	1.583	11.728	0.8294	1.2049	3.1728	1.8957	23.1899	8.218
114	BNBFall	6.6	6.2551	15.6134	22.7227	9.3226	14.139	3.2892	24.5126	4.2958	26.1606	11.276	4.2751	2.3234	3.1009	11.0007	1.1913	13.3083	3.0949	48.8768	6.0797	1.3391	2.2616	16.6072	1.8207	22.8678	0.6377	2.7431	8.2667	2.4338	24.0264	6.352
115	BNBFall	6.6	4.4825	19.407	32.5303	2.815	10.3645	3.1727	12.9824	6.6402	27.6588	15.726	11.0473	7.1657	9.8752	14.7214	1.6688	22.9264	8.4412	29.6322	10.9863	1.0282	5.5368	19.1067	2.0785	16.5955	0.982	7.1399	26.1077	5.7499	26.2948	6.8366
116	BNBFall	6.6	4.1671	13.1436	21.6687	5.7843	10.4711	2.9445	11.0154	6.9353	21.1723	12.2714	11.2564	5.4873	8.111	13.9795	1.3852	19.1727	7.5408	31.172	8.9118	1.1192	2.1421	14.3187	2.4717	17.9176	0.7224	6.9206	22.7841	6.0728	22.4408	5.237
117	BNBFall	6.6	8.4904	22.4394	29.5246	10.8739	17.9888	4.8257	11.1132	2.3206	34.0718	14.4778	9.4014	4.1177	4.9326	20.3034	1.062	20.4344	3.6811	46.1412	9.6526	1.9297	3.4707	29.0458	2.5025	37.2152	1.2876	3.5662	10.2625	3.3459	36.4254	10.7998
118	BNBFall	6.6	3.4862	17.6515	36.2462	3.6434	13.3053	2.5417	11.3073	6.3896	32.008	6.2862	10.9568	6.5451	8.8946	12.1181	1.3017	13.3271	7.0279	33.6392	8.7489	1.2455	3.5076	16.9445	2.8223	17.9659	0.8762	7.0241	17.3389	5.7084	24.3364	6.4352
119	14Summer	6.6	11.1334	21.1924	24.9106	22.7523	25.6017	2.5225	15.0557		42.1444	20.4771	8.9054	3.2149	3.3557	23.7959	0.3348	17.8729	1.2114	83.9017	6.2411	3.7932	4.8094	27.9309	3.4819	55.1637	1.4381		2.3966	4.6495	50.8967	22.2028
120	14Summer	6.6	12.0043	24.1581	25.0548	24.9925	21.356	2.5731	20.9427	4.0113	45.0391	23.3986	9.6252	2.5949	2.6797	10.3039	0.2385	19.8656	1.1	88.0799	7.361	2.8401	3.5159	29.4724	3.4501	53.0595	1.2698		2.0928	3.9646	45.0019	24.6832
121	14Summer	6.6	14.7161	28.7634	28.7678	22.2014	23.4865	4.7828	13.1505	4.2559	40.8142	20.7575	7.6182	2.3318	2.2629	20.3574	0.681	12.8341	1.6637	88.6573	6.0919	2.2002	4.7714	35.6911	3.1316	39.598	1.313	0.9522	2.0703	2.828	37.2016	18.8091
122	14Summer	6.6	19.5931	26.7653	35.3417	19.8199	28.466	5.996	11.8504	5.8103	45.0805	18.8381	10.5432	3.2423	3.4019	23.2716	0.4157	20.8704		107.41	6.8977	3.7606	4.3676	33.6244	3.7133	54.0008	1.825	1.0729	2.0028	5.3131	66.9627	21.4117
123	14Summer	6.6	15.9218	26.5048	29.4201	27.2183	28.1773	5.6118	12.3104	2.4266	44.726	23.492	10.1698	3.2447	2.9697	22.0249	1.074	22.4676		117.412	8.5153	4.1831	4.3412	36.9265	4.7408	56.8879	1.6641	0.7528	2.1347	4.0904	57.8908	20.3924
124	14Summer	6.6	10.886	26.6178	50.3788	17.3183	31.95	3.5599	21.1423		54.0892	20.3804	11.3302	3.7077	4.8322	14.1245	0.2974	19.6274	2.8798	114.84	8.151	3.465	4.1352	34.2415	4.4315	52.7254	1.8269	1.0592	3.701	4.8521	64.0021	27.2569
125	14Summer	6.6	15.5132	18.8018	26.6205	16.9406	23.2301	4.7715	12.8194	4.3731	36.615	18.6603	7.8136	2.5775	2.5958	17.7798	0.8156	18.29		71.6375	8.2973	2.0976	2.9588	27.1396	3.8465	48.4102	1.5476	1.0096	1.5231	3.5426	39.1064	17.3196
126	14Summer	6.6	17.4266	27.8689	42.0534	37.9068	29.3579	3.6609	21.4012		57.4513	30.1869	14.5491	3.3311	4.0101	17.3589	0.3386	30.6349	1.6816	150.968	8.9762	3.0918	5.4283	42.8779	5.4584	76.6889	2.334	0.9013	3.6367	8.6428	82.9565	32.8142
127	14Summer	6.6	14.8107	27.7824	27.846	25.6456	29.2994	5.261	16.0494		42.5153	19.2077	9.9519	4.0051	1.5234	20.3189	0.3022	15.7938	0.5613	93.2658	6.8646	4.3394	2.4027	37.8439	4.7618	56.7362	1.811	0.8115	1.7431	4.024	50.7687	25.7469
128	14Summer	6.6	19.7391	26.5574	27.2747	20.8444	31.3376	6.3019	7.9639	3.0811	47.7151	29.3503	12.7476	4.2019	5.8083	24.9429	1.3189	23.3218	1.6759	90.1178	8.5274	3.5687	5.9839	34.4798	5.969	41.0791	2.0064	1.8313	3.1841	7.0132	65.8853	24.3276
129	14Summer	6.6	12.7545	22.3617	31.9084	29.825	27.3319	2.6819	16.7217	4.2583	43.6531	25.6728	11.0081	2.6289	2.0706	13.3329	0.9235	19.8812	1.4391	140.292	7.8868	2.9806	4.0228	33.3436	5.245	49.1397	1.3725	1.0687	2.5685	6.8219	54.6575	25.7232
130	14Summer	6.6	6.6707	16.4643	18.6176	13.2674	17.8174	3.1549	18.0847		26.3556	16.6335	7.2301	1.4308	2.1955	10.9093	0.22	12.6863		65.9563	4.2216	1.8117	2.916	18.1533	1.8847	34.3701	1.1509	0.6921	1.4874	2.5477	33.6666	18.5444
131	14Summer	6.6	11.9767	28.3344	15.8347	23.3884	27.833	2.3867			41.5158	23.9086	14.527	3.3964	5.616	26.7745	0.2665	19.0363	1.5921	43.0414	6.1484	3.3883	4.2994	30.4531	5.2634	8.7751	1.6758	0.7293	4.4024	6.1725	55.2234	26.2618
132	14Summer	6.6	6.6082	21.7397	42.3711	13.9719	27.2669	1.8465	20.1043	5.8852	51.6791	15.7777	9.2416	2.1238	2.7378	10.8204		13.9657	0.8762	93.6057	7.9982	2.8795	2.7612	28.265	3.604	36.7966	1.3543	1.7512	1.5483	8.5938	56.161	23.7
133	14Summer	6.6	14.0814	22.6903	16.0323	26.2117	22.8084	5.3059			35.7635	26.7553	10.6691	3.084	3.2245	19.1832	0.2609	13.849		34.2781	4.7741	2.3538	5.5326	35.3563	2.9599	3.6928	1.5616	0.8297	1.7742	3.5263	48.1246	20.4504
134	14Summer	6.6	12.0216	20.7109	26.6424	17.0617	20.3447	3.8061	17.2991	4.4636	40.6173	18.4867	8.6607	2.6958	3.3174	14.7227	1.0003	17.8967		84.3739	5.6289	3.4424	3.5592	24.9444	3.2508	42.9277	1.3805	1.1367	1.6514	4.0503	47.8713	17.3617
135	14Summer	6.6	14.9283	26.6054	29.8518	28.4842	29.7688	5.9895	18.9365	5.8862	53.4625	26.2948	10.6353	3.5143	4.4283	23.0966	1.0691	15.4292	1.8575	105.736	8.3078	2.673	4.8107	32.1153	4.5946	70.0191	1.7042	1.54	2.4418	5.3792	54.8734	29.3364
136	14Summer	6.6	19.9583	33.9353	40.2026	27.6177	30.5522	4.8578	15.6241	6.6842	60.6464	27.0366	12.8555	3.9362	4.5251	20.8223	0.439	26.8223	1.8106	105.186	9.307	3.1242	5.8274	45.6525	4.25	76.5475	2.1805	1.0417	3.6689	5.1097	69.461	28.3741
137	14Summer	6.6	10.3977	20.2852	25.9717	19.7904	18.688	2.1064	12.0184	2.8027	38.9802	16.0769	8.2432	2.6317	3.3747	11.2207	0.9082	13.169	0.9797	72.6359	5.6083	2.5737	3.3021	22.1685	3.0759	45.8497	1.1673		1.7938	4.2619	40.6778	12.8935
138	14Summer	6.6	16.8654	29.8584	32.0837	27.5042	28.6888	3.2889	15.3644	3.9228	49.5977	25.2548	10.4317	2.0057	1.9627	17.3512	0.5565	15.8681	2.1044	103.022	6.572	2.6474	4.5423	30.9362	5.1507	49.1087	1.6069		3.3616	10.6454	63.5566	35.998
139	14Summer	6.6	17.5692	33.7667	41.7164	25.8272	30.2858	2.5773	17.5682	7.2833	54.4985	18.8543	13.2836	3.9996	3.8392	24.0505	0.274	22.6269	0.9198	124.752	7.8744	3.6798	4.5261	35.4836	6.2826	62.3052	1.8035	1.2555	2.4368	5.0426	66.4888	25.3605
140	14Summer	6.6	13.0407	26.3777	16.0196	28.6059	34.0746	4.8558	6.0748		47.1655	15.4211	14.9503	4.7284	5.9756	18.1327	0.8474	16.6101	1.6332	47.4268	7.1727	3.2075	4.7808	39.0484	7.3723	7.9372	1.4488	1.5722	4.9018	6.965	63.6937	22.7619
141	14Summer	6.6	0.3824	0.2947	1.5105		2.9205	0.1898					0.5373	0.8503	0.3423			0.51		8.9414	1.6064	0.1468	0.1181	1.0928		1.835	0.1524			0.4299	1.821	1.194
142	14Summer	6.6	11.0924	19.5106	23.4646	16.0335	17.897	2.8335	9.9334	4.6556	33.0414	15.3166	7.6468	2.0671	2.8177	13.0251	0.2289	16.3028	1.1249	69.7567	5.545	1.8185	3.3883	24.9615	2.5851	45.5309	1.1905	1.0016	2.5005	3.0897	41.2651	15.6711
143	14Summer	6.6	0.4934	0.2691	1.1717		3.4436	0.1501			1.0055	0.6681	0.4098	0.725	1.0901			0.5458		6.604	1.4165	0.1472	0.1102	1.5699			0.0888			0.7962	2.1736	0.8979
144	14Summer	6.6	15.3711	32.1662	34.8785	29.1813	30.0826	3.8301	14.6991		52.1327	26.6792	9.5704	3.3622	4.3001	26.7277	1.4452	22.1925		125.822	6.6741	4.4331	5.5813	33.8987	5.4851	60.6394	1.57	0.6153	2.2354	5.1661	73.3862	25.8249
145	14Summer	6.6	6.7335	19.4165	17.5289	14.0054	20.1602	3.7056	3.9628		31.662	11.9027	7.1515	2.3259	1.5549	14.348	0.757	9.2544	0.863	43.6051	3.3938	1.5757	3.8919	20.492	2.6526	8.4555	0.9513		1.6944	2.6458	38.2578	12.1987
146	14Summer	6.6	12.2734	21.0311	25.304	29.213	24.8612	2.5521	16.3795		44.9101	26.1124	10.5052	2.4608	3.2862	11.5209	1.0913	15.3679	1.1658	105.011	6.7731	2.8766	3.4818	24.8164	4.2342	50.207	0.9056	1.1977	2.2967	8.1981	52.3923	28.7486
147	BNBSpring	6.6	6.8762	16.692	26.049	16.5139	17.673	1.0125	8.4264	2.7127	34.3871	13.8782	4.7289	1.5114	0.6026	6.761	0.3056	7.2541	1.0571	51.0797	4.0677	5.8465	2.6317	32.4647	1.7127	42.4574	0.9622	0.6084	2.7646	3.1779	20.3931	11.8832
148	BNBSpring	6.6	6.5262	17.3536	22.0374	22.0378	19.7097	1.6171	10.0879	2.9618	33.4551	14.2292	6.1852	1.8833	0.8226	9.2177	0.4005	8.4429	0.8483	62.4531	3.7826	5.4985	2.4458	33.7949	2.2278	40.6399	1.1671		2.6887	4.615	28.5932	16.7243
149	BNBSpring	6.6	9.3619	21.5387	29.481	20.7415	19.3918	0.9322	10.2652	2.4044	44.7551	15.7952	8.6236	2.3829	1.3097	7.0879	0.6513	10.9876		73.3159	4.0471	5.8074	3.0347	39.1265	3.2615	41.2811	1.1768		3.3686	5.6528	42.0345	22.0773
150	BNBSpring	6.6	2.2758	5.5572	8.422	6.178	6.4442	0.1891	2.4621	1.8657	12.9344	4.9371	2.0012	0.5438	0.284	2.0006		2.5894		16.6412	1.4104	2.1727	0.8929	12.3707	0.6038	15.3686	0.3226		0.5397	1.1163	9.3203	4.9393
151	BNBSpring	6.6	9.5655	18.1919	22.6829	15.2641	16.8724	2.4368	9.3647	4.385	35.8346	14.9323	6.8401	2.1357	1.5743	10.2589	0.3198	12.6197	0.8536	68.1315	4.0168	3.9157	2.5852	29.7379	2.9408	33.4807	1.0822		2.3912	5.3521	33.2965	16.2954
152	BNBSpring	6.6	4.7114	14.0723	21.1621	19.9485	17.7437	1.3138	6.723	1.9562	26.444	11.676	4.0924	1.3197	0.5358	5.3655	0.5215	9.4586	0.8875	54.9742	5.4267	6.2263	2.0642	32.5919	1.0964	45.9902	0.9293		1.9277	3.5472	14.3303	10.8014
153	BNBSpring	6.6	7.6456	18.0929	26.4222	19.0614	19.0602	1.1908	8.8203	2.2048	38.0676	14.1974	6.3941	2.1692	1.0053	8.2628	0.6401	11.1154	1.0345	58.9607	4.353	5.6251	2.8047	32.2214	2.122	30.7885	0.9652		3.5441	4.5693	29.7485	16.576
154	BNBSpring	6.6	7.535	17.551	25.6017	25.2195	19.7192	1.009	10.5122	1.5575	40.29	13.4784	6.2609	1.6756	1.2207	7.459	0.6736	8.1532	1.4675	65.422	4.1093	4.9974	2.8254	35.5227	2.1148	40.5559	0.93		2.5081	4.502	25.1917	15.1245
155	BNBSpring	6.6	3.8949	15.6675	23.625	16.4388	19.2086	1.2505	7.8417	3.2813	29.4194	13.2217	6.244	1.0476	0.7471	6.1684	0.3009	10.0968	0.8807	40.3752	5.0656	8.7096	2.34	35.4367	1.1416	40.9627	0.9045		2.7396	2.067	13.7869	9.2646
156	BNBSpring	6.6	8.7327	18.4685	26.0672	25.2589	20.4596	1.5446	12.3684	3.3169	44.6945	20.4416	9.6831	2.6335	1.277	10.5088	0.2739	19.8323	1.1989	78.7042	4.9424	4.8856	3.0554	37.6844	3.7043	69.0413	1.5009	0.5208	2.9896	6.4046	47.4903	23.6496
157	BNBSpring	6.6	6.173	17.4458	25.3602	16.0631	17.729	1.176	5.6116	2.3366	33.5731	14.7015	5.8724	1.8352	1.2337	6.9699	0.3519	9.5163	1.1876	56.3483	4.3915	5.462	2.3888	29.0202	2.6452	41.4424	0.7831	0.5178	2.8579	4.1079	27.2922	15.646
158	BNBSpring	6.6	6.5202	15.6635	20.9645	15.9135	15.9172	0.8827	6.9908		28.2248	13.1843	5.8447	2.6138	0.891	6.2457	0.4665	9.716	0.8249	59.4785	3.5266	4.4988	2.2478	27.9242	2.6283	37.203	1.1086		3.1531	5.0003	30.5456	13.6525
159	BNBSpring	6.6	9.6294	23.578	32.7885	22.8961	22.7221	1.4321	9.5732	2.4019	45.7154	16.5341	7.7802	2.7136	1.2391	9.2412	0.5317	13.8913	1.3547	74.4763	5.919	6.9955	3.4952	39.2896	2.648	39.2309	1.5434		4.3462	5.6235	36.7767	19.636
160	BNBSpring	6.6	8.5772	18.2859	31.2381	26.75	18.2784	0.8137	13.088	3.6095	39.91	18.563	7.424	2.0954	0.9991	7.0443	0.3429	9.3082	1.1093	73.8533	3.8231	5.8767	3.0304	33.6005	2.5686	41.0774	1.1226		3.7507	4.5265	31.0363	17.1685
161	BNBSpring	6.6	7.567	16.7876	22.0714	20.2398	18.8859	1.31	12.9172	1.5046	36.4254	17.3074	7.3473	2.7028	1.1044	9.3146	0.2993	13.7827	0.9717	65.5293	5.0242	5.2494	2.8065	30.2219	2.9751	55.2675	1.0845		3.9093	6.0813	37.2236	18.4055
162	BNBWinter	6.6	8.9248	20.8104	22.3034	17.9463	19.7432	1.7926	57.9783	7.4025	30.5999	18.5925	8.2977	1.2337	0.7603	9.9109	0.3829	25.5957	0.6627	50.2083	9.0897	4.4943	1.9928	35.4443	0.7159	74.5241	0.9196		1.8503	3.0565	18.084	9.5158
163	BNBWinter	6.6	7.4106	26.0231	28.7258	21.4945	22.5461	1.865	18.537		39.6186	18.3088	3.7037	1.2683	1.5556	9.7135	0.2161	12.1385	0.8935	40.1962	4.7501	5.5348	3.0046	37.4242	1.1742	38.3865	0.9899		2.3078	3.3852	16.5219	10.6734
164	BNBWinter	6.6	6.2473	21.8669	28.0924	19.0991	18.0303	0.8897	14.065	5.5807	33.8051	16.7474	5.2068	1.4017	0.7046	6.8253	0.3623	9.1049	0.5603	40.8398	4.2839	2.8149	2.3079	31.935	1.0567	43.0804	0.8516		1.6128	3.1738	16.1029	8.7689
165	BNBWinter	6.6	12.2004	23.5251	29.5108	7.8878	16.4658	3.4469	61.2934	8.6862	33.9949	29.7624	10.3689	1.6169	1.1087	14.9656	0.2482	40.5132	0.5795	61.8311	15.5379	2.412	2.8715	35.4921	0.6552	114.71	1.691	0.3142	1.7853	3.1443	36.5693	13.7886
166	BNBWinter	6.6	5.4558	21.0789	31.8211	4.2301	14.5439	0.6433	17.5237	4.5322	29.8541	17.3354	5.6195	1.3654	0.666	5.574		11.2636		36.9327	5.726	1.9327	2.1146	24.2446	0.7566	47.5963	0.8973	0.4596	0.8618	2.8086	17.3322	7.5505
167	BNBWinter	6.6	3.959	8.9402	12.5636	8.0295	11.1386	0.6423	38.0518	4.352	15.3307	11.8712	5.6281	0.6579	0.392	3.8021	0.2479	10.6484		25.6238	5.2631	1.2855	0.8235	17.0207	0.3657	38.9422	0.64		0.8666	1.352	10.4391	4.9901
168	BNBWinter	6.6	11.7935	25.9508	29.6263	17.6039	21.6462	2.1647	24.029	3.7307	37.4428	20.0805	7.9403	1.6417	1.0645	11.6627	0.6554	26.2393	0.5237	60.6746	7.9879	3.0672	2.8531	40.3972	0.6124	65.8435	1.5081		1.4264	3.7178	26.7777	12.571
169	BNBWinter	6.6	10.1853	24.4914	38.1511	9.3861	22.0324	1.6081	30.4808	8.4843	42.6436	19.6824	7.605	1.7672	1.2238	8.0186	0.4765	18.6236	0.5234	60.1114	5.8476	4.8178	3.7314	36.0225	1.043	57.165	1.242	0.3478	1.0125	2.7473	29.8615	12.4547
170	BNBWinter	6.6	5.9349	21.9707	27.3381	17.5354	19.3139	1.2011	11.4015		32.8694	16.4978	4.6517	0.8878	0.6383	6.8896	0.2879	10.5189	0.5548	46.7025	4.8463	3.6462	2.1891	31.1866	0.9548	43.5664	1.0226		1.1235	2.1634	18.7816	10.4583
171	BNBWinter	6.6	6.0432	21.8852	28.6833	14.8435	21.0066	0.705	21.3458	4.0778	35.6032	16.5638	5.3355	1.1681	0.809	6.4162	0.3244	10.9361	0.349	37.4013	6.1334	2.5619	2.2708	31.2956	0.7962	61.9391	0.9038		1.2836	2.324	17.3412	9.0876
172	BNBWinter	6.6	8.9751	16.7283	22.1886	8.1926	13.9643	1.8296	30.8047	7.2676	29.7931	15.5611	6.1077	1.0918	0.8928	10.2376	0.4774	23.8781	0.4257	41.6058	7.734	2.5966	2.3198	26.1161	0.6035	58.0209	0.7052		0.7733	2.0503	22.1041	9.5939
173	BNBWinter	6.6	5.8808	16.7924	24.6135	5.2399	14.6772	1.4914	20.3366	6.4305	27.779	16.9746	4.5787	1.1396	0.7341	6.5584	0.4652	14.2668		36.665	6.0079	1.9635	2.4098	22.075	0.7213	58.4716	0.7385			2.2111	16.3893	6.9454
174	BNBWinter	6.6	11.8786	25.4534	31.6158	14.2442	21.4379	2.0996	24.5971	6.0619	37.4719	23.239	7.4354	1.3993	1.2267	11.8662	0.2689	22.1549		55.1649	7.7826	4.0891	3.1434	31.059	0.9941	63.9596	1.3356		1.5144	2.3262	28.3438	14.9877
175	BNBWinter	6.6	6.9988	23.2605	42.1663	4.7537	18.3595	2.3942	22.111	6.0205	39.7957	10.4981	7.3834	2.1952	2.0741	12.947	0.994	15.4023	1.0409	44.9049	6.8689	1.839	3.5797	32.4232	1.8344	32.9447	1.0953	0.7436	1.0854	0.7896	32.8378	8.3542
176	BNBWinter	6.6	7.2356	16.7697	23.428	6.3242	13.4099	1.5404	29.2705	6.4011	26.6654	16.7404	6.7037	1.0841	0.6884	6.7684	0.2249	15.5228		25.9477	5.2547	1.9439	2.2462	22.7318	0.5397	56.9737	0.6294		0.9088	2.0902	15.2909	7.6376
177	BNBWinter	6.6	9.8664	17.6389	21.7137	12.6096	15.0808	3.3595	28.4863	2.4509	33.4229	21.729	6.7861	1.5511	1.2479	13.7575	0.2392	25.5189		36.687	7.8369	2.886	2.0681	29.4503	0.814	67.0336	0.7724		1.4278	3.1605	25.7805	10.702
178	BNBWinter	6.6	8.8205	19.134	22.723	14.1725	17.9845	1.7965	77.4159	6.3337	25.9023	21.2017	5.5428	1.2092	1.0619	10.3025	0.57	34.7207		63.5238	13.2999	2.4629	2.2432	30.6177	0.6704	102.434	1.0018		1.168	2.9577	27.7235	12.8734
179	BNBWinter	6.6	6.4627	19.1876	29.22	7.2345	15.1024	1.772	40.5283	12.9587	36.0202	20.0723	7.8372	1.4131	0.7154	10.1533		23.442		47.2588	9.0967	2.3023	2.2656	30.8556	0.6219	101.748	0.8338			2.412	22.3947	9.476
180	BNBFall	6.6	6.1694	19.4804	28.4924	8.4019	13.3435	4.3774	6.8142	2.1582	31.3865	16.7966	16.4068	6.9488	10.0375	19.4886	2.3284	29.1179	6.7085	36.3383	14.4489	2.0579	4.2374	27.3902	3.7403	20.6081	0.88	6.1462	25.1886	5.3379	33.059	7.994
181	BNBFall	6.6	9.6373	23.8703	30.6044	14.9756	16.9279	4.3446	30.9187	6.4864	36.2661	16.4207	8.8912	3.3401	1.6029	17.3042	1.0007	21.3331	0.6213	62.6952	7.4436	1.6963	2.0013	31.9792	3.0861	57.3298	0.6849	1.1024	2.0389	1.2862	40.7241	10.6411
182	BNBFall	6.6	9.6845	24.078	40.575	11.4167	16.6392	4.8873	31.041	9.1165	39.491	14.322	8.7784	2.3304	2.2994	19.4995	1.716	21.0045	0.7154	63.4967	9.7839	1.6365	3.5376	33.7542	2.0155	49.7681	1.0328	1.7006	1.9968	1.1809	42.7855	11.4786
183	BNBFall	6.6	6.5811	19.8216	31.5199	10.9857	13.3643	2.5486	7.2936	2.4867	41.1347	11.611	14.6819	4.4714	5.2478	14.8258	1.7851	19.0792	6.1477	35.845	9.7335	1.9291	3.7456	30.4129	3.7031	21.3495	0.7845	5.4514	16.9384	3.0796	23.7598	8.3064
184	BNBFall	6.6	4.4124	26.3152	44.3889	15.069	22.3465	2.013	18.8957	7.6846	52.6013	14.9943	9.6018	3.2551	2.2215	10.8321	0.3889	16.8531	0.9392	75.2125	6.6817	4.7245	3.5724	34.7928	3.7944	49.2616	0.9659	0.7399	1.7655	6.25	42.6216	18.6509
185	BNBFall	6.6	7.121	23.1288	33.6897	10.3273	15.0636	2.3267	14.5262	5.9105	35.0283	16.4102	6.5685	2.3032	1.6296	12.9321	0.739	13.6418	0.6681	50.5272	5.8193	1.7172	3.1667	30.2024	2.0324	36.6105	0.7739	0.3964	1.5175	1.0252	31.5476	9.6158
186	BNBFall	6.6	2.8169	11.0818	18.3201	4.5424	7.1066	0.8802	8.8211	3.905	21.8486	7.6389	7.5091	2.2349	2.7464	5.9801	0.7023	9.2891	4.0627	19.2526	4.6134	0.9363	1.77	14.3826	1.2996	10.6474	0.5793	3.7257	9.5859	1.5397	11.1254	3.972
187	BNBFall	6.6	5.042	17.882	30.8835	7.615	13.5357	3.0385	17.1591	7.5401	38.4013	10.4262	12.7046	5.518	8.0023	18.4614	1.7338	21.306	7.7654	42.8431	11.0013	1.8134	3.0595	24.3821	2.5932	26.886	0.7423	7.471	24.4558	5.1263	29.9851	7.8167
188	BNBFall	6.6	8.5595	17.8574	24.5925	7.2339	16.5666	3.1512	18.1151	8.3342	28.728	15.4868	5.6641	1.437	1.0422	11.4863	0.5439	15.1183		40.2439	6.585	1.4354	2.5358	28.8272	1.7226	45.7592	0.7376	0.7335	1.9763	1.0765	30.5053	8.1677

## Sheet: Supplementary Table S2
Metabolite	Comp. 1	Comp. 2	Comp. 3	Comp. 4	Comp. 5	Comp. 6	Comp. 7	Comp. 8
Proline	2.3987	2.1659	2.0336	2.0131	2.0005	1.994	1.9805	1.9742
Tyrosine	2.045	1.8115	1.722	1.7059	1.6944	1.6834	1.6718	1.6652
Î²-Alanine	1.945	1.7683	1.6615	1.6497	1.6394	1.632	1.6299	1.625
sn-Glycero-3-phosphocholine	1.6604	1.6195	1.6021	1.6009	1.5918	1.584	1.5738	1.5676
Phenylalanine	1.4712	1.3145	1.2547	1.2587	1.2502	1.2425	1.234	1.2336
Tryptophan	1.3932	1.3079	1.2569	1.245	1.2366	1.2288	1.2248	1.2219
AMP	1.3589	1.2556	1.1836	1.1707	1.1625	1.1582	1.1521	1.1475
Choline	1.3106	1.1638	1.1025	1.1143	1.1134	1.1146	1.1074	1.1097
O-Phosphocholine	1.0426	0.98933	1.0503	1.0689	1.0661	1.0607	1.0599	1.0587
Trehalose	0.97746	1.3227	1.2469	1.2483	1.2521	1.2489	1.2405	1.2355
Glycine	0.79115	0.71537	0.67172	0.66444	0.66255	0.65849	0.65408	0.67047
Leucine	0.7683	1.0216	0.959	0.95034	0.94363	0.94591	0.94739	0.94381
Aspartate	0.75009	0.79844	0.86281	0.89309	0.88978	0.89656	0.94818	0.94734
Malonate	0.72452	0.65429	0.61604	0.60975	0.60549	0.60161	0.59796	0.59569
Isoleucine	0.64269	0.65895	0.68287	0.67706	0.6897	0.69175	0.68697	0.6863
Valine	0.58473	0.51787	0.89519	0.90128	0.90316	0.89798	0.89471	0.89142
Glutamate	0.57689	0.57918	0.77427	0.82131	0.81551	0.81954	0.8473	0.86276
Trimethylamine N-oxide	0.56338	0.53004	0.49757	0.50087	0.5	0.51554	0.52373	0.52184
Lysine	0.50907	0.71841	0.67658	0.67028	0.66936	0.68098	0.67879	0.67627
Taurine	0.48245	1.0788	1.054	1.0458	1.0566	1.0544	1.0487	1.0445
Putrescine	0.46006	0.40734	0.38766	0.39391	0.39113	0.47249	0.46952	0.47414
Creatine	0.37822	0.63884	0.6106	0.60457	0.60091	0.59731	0.60084	0.59951
Glucose	0.3231	0.28708	0.98631	1.0079	1.013	1.0081	1.0032	1.0072
Sarcosine	0.25479	0.84658	0.88818	0.88081	0.87559	0.87092	0.87661	0.87989
Fructose	0.19457	0.50645	0.77072	0.80331	0.80831	0.81919	0.83382	0.83262
Alanine	0.16394	0.51447	0.60943	0.61282	0.69027	0.69128	0.69593	0.70009
Acetate	0.10276	0.40325	0.38691	0.38272	0.38369	0.40219	0.45035	0.45288
DSS-d6 (Chemical Shape Indicator)	0.076841	0.28166	0.30645	0.33349	0.44534	0.49557	0.51023	0.51636
Succinate	0.074839	0.12542	0.25673	0.25415	0.28389	0.30083	0.32451	0.3253
Threonine	0.01789	0.42455	0.42214	0.41795	0.41822	0.42772	0.4273	0.49915
Glutamine	0.016531	0.47776	0.47676	0.47162	0.47087	0.46796	0.46524	0.46366

## Sheet: Supplementary Table S3
Statistic	Nbr. of observations	Minimum	Maximum	Median	Mean	Variance (n-1)	Standard deviation (n-1)	Standard error of the mean
Proline | NEBSumm01	22	10.4144	53.2853	22.8073	25.6017	129.225	11.3677	2.42361
Proline | NEBSumm02	27	11.2286	95.3492	26.9665	30.6816	304.054	17.4371	3.35578
Proline | 14Summ01	32	19.7319	160.704	117.704	111.9	945.668	30.7517	5.43619
Proline | 14Summ02	28	6.604	150.968	89.3876	85.2264	1302.56	36.091	6.82055
Proline | 28Summ01	20	5.2183	86.9734	48.5793	48.0205	681.952	26.1142	5.83931
Proline | 28Summ02	3	2.0187	78.2669	57.4126	45.8994	1552.86	39.4064	22.7513
Proline | BNBFall	24	17.9341	75.2125	43.3529	44.2329	242.923	15.586	3.18148
Proline | BNBWinter	17	25.6238	63.5238	41.6058	45.1397	143.145	11.9643	2.90177
Proline | BNBSpring	15	16.6412	78.7042	62.4531	59.9829	246.099	15.6875	4.0505
Tyrosine | NEBSumm01	22	4.46	19.2241	7.95485	9.21853	15.7256	3.96555	0.845459
Tyrosine | NEBSumm02	27	0.9744	22.0655	14.0805	13.9689	33.8686	5.81967	1.12
Tyrosine | 14Summ01	32	1.0903	11.5903	2.3279	2.73703	3.24775	1.80215	0.323676
Tyrosine | 14Summ02	28	1.4874	4.9018	2.26605	2.50958	0.856588	0.92552	0.181509
Tyrosine | 28Summ01	20	0.4534	2.6276	1.0505	1.22723	0.402434	0.634377	0.163795
Tyrosine | 28Summ02	3	0.4225	0.8453	0.6339	0.6339	0.0893799	0.298965	0.2114
Tyrosine | BNBFall	24	1.0854	27.1015	8.9263	11.5899	101.1	10.0549	2.05244
Tyrosine | BNBWinter	17	0.7733	2.3078	1.2836	1.32819	0.190001	0.435891	0.112547
Tyrosine | BNBSpring	15	0.5397	4.3462	2.8579	2.89861	0.825693	0.908677	0.234619
β-Alanine | NEBSumm01	22	1.7394	11.1053	3.9162	4.64445	6.73979	2.59611	0.553493
β-Alanine | NEBSumm02	27	2.1463	16.9699	6.1662	6.52551	10.0914	3.1767	0.611356
β-Alanine | 14Summ01	32	2.3074	49.752	28.8828	28.5172	85.7515	9.26021	1.63699
β-Alanine | 14Summ02	28	0.8979	35.998	23.2309	21.6523	64.1987	8.01241	1.5142
β-Alanine | 28Summ01	20	0.8103	18.1816	11.7233	10.9204	26.782	5.17514	1.1572
β-Alanine | 28Summ02	3	0.8428	13.8658	12.052	8.9202	49.7558	7.05378	4.0725
β-Alanine | BNBFall	24	3.972	18.6509	8.19285	8.69235	9.21907	3.03629	0.61978
β-Alanine | BNBWinter	17	4.9901	14.9877	9.5939	10.1221	6.87865	2.62272	0.636103
β-Alanine | BNBSpring	15	4.9393	23.6496	16.2954	15.4563	23.6009	4.85807	1.25435
sn-Glycero-3-phosphocholine | NEBSumm01	22	6.186	40.5932	13.1856	16.2582	83.0771	9.11466	1.94325
sn-Glycero-3-phosphocholine | NEBSumm02	27	9.8288	41.1372	20.9655	20.564	56.4438	7.51291	1.44586
sn-Glycero-3-phosphocholine | 14Summ01	32	2.9353	90.0881	64.8418	59.7676	302.467	17.3916	3.07443
sn-Glycero-3-phosphocholine | 14Summ02	28	1.821	82.9565	53.5249	50.8723	334.881	18.2998	3.45833
sn-Glycero-3-phosphocholine | 28Summ01	20	0.7412	37.6914	14.8207	17.802	142.462	11.9358	2.66892
sn-Glycero-3-phosphocholine | 28Summ02	3	1.2492	19.6706	10.1401	10.3533	84.8711	9.21255	5.31887
sn-Glycero-3-phosphocholine | BNBFall	24	11.1254	49.794	28.1399	29.0464	98.703	9.93494	2.02796
sn-Glycero-3-phosphocholine | BNBWinter	17	10.4391	36.5693	18.7816	21.5199	45.2846	6.72939	1.63212
sn-Glycero-3-phosphocholine | BNBSpring	15	9.3203	47.4903	29.7485	28.4706	113.346	10.6464	2.74889
Phenylalanine | NEBSumm01	22	1.2892	6.3402	3.0772	3.35354	1.69279	1.30107	0.27739
Phenylalanine | NEBSumm02	27	2.0581	8.434	4.80625	5.19183	3.31418	1.82049	0.357027
Phenylalanine | 14Summ01	32	0.6747	4.5932	1.3954	1.54227	0.862729	0.928832	0.232208
Phenylalanine | 14Summ02	28	0.5613	2.8798	1.4391	1.42842	0.294211	0.542413	0.124438
Phenylalanine | 28Summ01	20	0.9202	2.8005	1.5161	1.57881	0.211928	0.460356	0.111653
Phenylalanine | 28Summ02	3	1.4125	2.0692	1.74085	1.74085	0.215627	0.464357	0.32835
Phenylalanine | BNBFall	24	0.6213	9.2956	3.6811	4.2686	10.3848	3.22255	0.671947
Phenylalanine | BNBWinter	17	0.349	0.8935	0.5548	0.563622	0.0234092	0.153001	0.0510002
Phenylalanine | BNBSpring	15	0.8249	1.4675	1.0345	1.05202	0.0419277	0.204763	0.0567909
Tryptophan | NEBSumm01	22	1.8348	6.9215	3.37885	3.57085	1.49735	1.22366	0.260886
Tryptophan | NEBSumm02	27	0.7204	8.251	5.0925	4.80859	2.63423	1.62303	0.312352
Tryptophan | 14Summ01	32	0.5735	5.6176	1.3679	1.46573	1.01062	1.00529	0.219373
Tryptophan | 14Summ02	28	0.6153	1.8313	1.0417	1.08679	0.115419	0.339733	0.0741359
Tryptophan | 28Summ01	20	0.7974	1.4531	1.08465	1.10669	0.0270129	0.164356	0.043926
Tryptophan | 28Summ02	3	1.0098	1.2298	1.1198	1.1198	0.0242	0.155563	0.11
Tryptophan | BNBFall	24	0.3964	7.4713	3.15465	3.7021	7.70022	2.77493	0.56643
Tryptophan | BNBWinter	17	0.3142	0.4596	0.3478	0.373867	0.00579489	0.0761242	0.0439503
Tryptophan | BNBSpring	15	0.5178	0.6084	0.5208	0.549	0.00264852	0.0514638	0.0297126
AMP | NEBSumm01	22	1.7013	8.0914	3.58835	3.97465	3.44613	1.85637	0.39578
AMP | NEBSumm02	27	1.4325	17.7023	6.2717	6.34951	10.1911	3.19235	0.614367
AMP | 14Summ01	32	0.4463	27.8656	21.6135	19.6742	33.852	5.81825	1.02853
AMP | 14Summ02	28	0.3824	19.9583	12.8976	12.6773	25.1533	5.01531	0.947804
AMP | 28Summ01	20	0.1791	24.1971	7.61295	8.70758	37.9108	6.15717	1.37679
AMP | 28Summ02	3	0.6392	7.0405	6.7875	4.8224	13.1404	3.62497	2.09287
AMP | BNBFall	24	2.8169	12.6798	5.9896	6.3796	5.45	2.33452	0.476533
AMP | BNBWinter	17	3.959	12.2004	7.4106	8.07497	6.21716	2.49342	0.604744
AMP | BNBSpring	15	2.2758	9.6294	7.535	7.03947	4.56546	2.13669	0.551692
Choline | NEBSumm01	22	3.1603	15.6609	6.14785	7.04799	10.5007	3.24048	0.690874
Choline | NEBSumm02	27	4.1967	16.0547	8.9523	9.02997	6.9725	2.64055	0.508174
Choline | 14Summ01	32	4.2218	37.6151	24.1709	23.1997	35.708	5.97562	1.05635
Choline | 14Summ02	28	2.9205	34.0746	27.2994	24.5389	56.5572	7.52045	1.42123
Choline | 28Summ01	20	3.2025	31.1656	22.8895	20.7396	76.4847	8.74555	1.95557
Choline | 28Summ02	3	1.837	24.7475	20.7288	15.7711	149.657	12.2334	7.06297
Choline | BNBFall	24	7.1066	22.3465	14.6013	14.6089	15.8986	3.98731	0.813905
Choline | BNBWinter	17	11.1386	22.5461	17.9845	17.5367	12.4306	3.52571	0.85511
Choline | BNBSpring	15	6.4442	22.7221	18.8859	17.9877	12.7858	3.57572	0.923246
O-Phosphocholine | NEBSumm01	22	5.1342	27.0304	12.5032	14.3031	39.0435	6.24848	1.33218
O-Phosphocholine | NEBSumm02	27	8.1729	33.1605	20.1124	20.086	45.2275	6.72514	1.29425
O-Phosphocholine | 14Summ01	32	0.7126	36.8786	24.1473	23.6734	49.1286	7.00918	1.23906
O-Phosphocholine | 14Summ02	28	0.51	30.6349	17.2415	16.914	42.1249	6.49037	1.22657
O-Phosphocholine | 28Summ01	20	0.306	34.5168	9.39065	10.7576	75.2628	8.67542	1.93988
O-Phosphocholine | 28Summ02	3	0.4311	14.2702	5.2842	6.66183	49.3036	7.02165	4.05395
O-Phosphocholine | BNBFall	24	7.6179	29.1179	17.8291	17.1395	29.5205	5.43328	1.10906
O-Phosphocholine | BNBWinter	17	9.1049	40.5132	18.6236	19.711	83.7149	9.14958	2.2191
O-Phosphocholine | BNBSpring	15	2.5894	19.8323	9.716	10.451	14.3961	3.79421	0.979662

## Sheet: Supplmementary Table S4
		NEBSummer01	NEBSummer02	14Summer01	14Summer02	28Summer01	28Summer02	BNBFall	BNBWinter	BNBSpring
β-alanine	NEBSummer01	1	0.0813886	0	0	2.78309e-07	0.0454542	0.000207233	3.92103e-06	3.65574e-12
	NEBSummer02	0.0813886	1	0	0	0.000142841	0.227815	0.029733	0.00101176	3.96707e-09
	14Summer01	0	0	1	0.0152188	1.13554e-12	2.86204e-05	0	1.21725e-12	3.17786e-05
	14Summer02	0	0	0.0152188	1	3.53759e-07	0.00149828	3.20766e-12	2.08493e-07	0.0295933
	28Summer01	2.78309e-07	0.000142841	1.13554e-12	3.53759e-07	1	0.508429	0.0805922	0.734806	0.0140587
	28Summer02	0.0454542	0.227815	2.86204e-05	0.00149828	0.508429	1	0.842606	0.634372	0.0483281
	BNBFall	0.000207233	0.029733	0	3.20766e-12	0.0805922	0.842606	1	0.186782	4.37312e-05
	BNBWinter	3.92103e-06	0.00101176	1.21725e-12	2.08493e-07	0.734806	0.634372	0.186782	1	0.00744146
	BNBSpring	3.65574e-12	3.96707e-09	3.17786e-05	0.0295933	0.0140587	0.0483281	4.37312e-05	0.00744146	1
Phenylalanine	NEBSummer01	1	0.00558994	0.000966099	5.58386e-05	7.88599e-05	0.113434	0.390394	2.5097e-06	5.51753e-08
	NEBSummer02	0.00558994	1	3.63336e-10	6.88782e-12	6.11038e-11	0.00380267	0.000215501	1.03073e-12	1.33227e-14
	14Summer01	0.000966099	3.63336e-10	1	0.341325	0.26439	0.934618	0.0132898	0.0339834	0.00223648
	14Summer02	5.58386e-05	6.88782e-12	0.341325	1	0.805395	0.74574	0.00110885	0.201284	0.0249218
	28Summer01	7.88599e-05	6.11038e-11	0.26439	0.805395	1	0.66385	0.00122907	0.330138	0.0580993
	28Summer02	0.113434	0.00380267	0.934618	0.74574	0.66385	1	0.238081	0.346034	0.147102
	BNBFall	0.390394	0.000215501	0.0132898	0.00110885	0.00122907	0.238081	1	5.06997e-05	1.35694e-06
	BNBWinter	2.5097e-06	1.03073e-12	0.0339834	0.201284	0.330138	0.346034	5.06997e-05	1	0.353848
	BNBSpring	5.51753e-08	1.33227e-14	0.00223648	0.0249218	0.0580993	0.147102	1.35694e-06	0.353848	1
Tryptophan	NEBSummer01	1	0.0534658	1.56884e-06	1.60804e-09	2.29505e-07	0.0103427	0.0777003	0.00208134	0.00204261
	NEBSummer02	0.0534658	1	5.03353e-12	1.11022e-15	2.4325e-12	0.000513094	0.000159943	1.02601e-06	1.43462e-06
	14Summer01	1.56884e-06	5.03353e-12	1	0.0932014	0.316152	0.717328	0.00187463	0.222704	0.295908
	14Summer02	1.60804e-09	1.11022e-15	0.0932014	1	0.608523	0.720371	6.88632e-06	0.00968829	0.0178792
	28Summer01	2.29505e-07	2.4325e-12	0.316152	0.608523	1	0.913197	0.000228643	0.049032	0.0736623
	28Summer02	0.0103427	0.000513094	0.717328	0.720371	0.913197	1	0.0819421	0.350507	0.38828
	BNBFall	0.0777003	0.000159943	0.00187463	6.88632e-06	0.000228643	0.0819421	1	0.127727	0.112949
	BNBWinter	0.00208134	1.02601e-06	0.222704	0.00968829	0.049032	0.350507	0.127727	1	0.912008
	BNBSpring	0.00204261	1.43462e-06	0.295908	0.0178792	0.0736623	0.38828	0.112949	0.912008	1
Tyrosine	NEBSummer01	1	0.223853	1.13187e-09	1.60379e-09	2.87326e-13	4.21106e-05	0.0548517	7.77156e-15	1.30254e-05
	NEBSummer02	0.223853	1	5.92859e-14	1.32339e-13	0	3.0118e-06	0.00123503	0	3.75544e-08
	14Summer01	1.13187e-09	5.92859e-14	1	0.900376	0.0222057	0.18463	1.32159e-05	0.00163219	0.374024
	14Summer02	1.60379e-09	1.32339e-13	0.900376	1	0.0341038	0.205631	1.40508e-05	0.00292601	0.331901
	28Summer01	2.87326e-13	0	0.0222057	0.0341038	1	0.813142	4.47272e-09	0.360424	0.00673482
	28Summer02	4.21106e-05	3.0118e-06	0.18463	0.205631	0.813142	1	0.00121011	0.803672	0.08856
	BNBFall	0.0548517	0.00123503	1.32159e-05	1.40508e-05	4.47272e-09	0.00121011	1	1.17212e-10	0.00520091
	BNBWinter	7.77156e-15	0	0.00163219	0.00292601	0.360424	0.803672	1.17212e-10	1	0.00059276
	BNBSpring	1.30254e-05	3.75544e-08	0.374024	0.331901	0.00673482	0.08856	0.00520091	0.00059276	1
Choline	NEBSummer01	1	0.176432	0	0	5.17364e-14	0.00452675	9.47465e-06	1.55667e-08	1.62744e-08
	NEBSummer02	0.176432	1	0	0	1.26188e-11	0.0245713	0.000808881	1.93446e-06	1.7633e-06
	14Summer01	0	0	1	0.487864	0.0824513	0.0391534	3.49926e-09	0.000286722	0.00104661
	14Summer02	0	0	0.487864	1	0.0217602	0.019285	2.9111e-10	4.2601e-05	0.000183181
	28Summer01	5.17364e-14	1.26188e-11	0.0824513	0.0217602	1	0.223191	0.000136316	0.0649324	0.112403
	28Summer02	0.00452675	0.0245713	0.0391534	0.019285	0.223191	1	0.48983	0.818213	0.738005
	BNBFall	9.47465e-06	0.000808881	3.49926e-09	2.9111e-10	0.000136316	0.48983	1	0.0749013	0.0550331
	BNBWinter	1.55667e-08	1.93446e-06	0.000286722	4.2601e-05	0.0649324	0.818213	0.0749013	1	0.848573
	BNBSpring	1.62744e-08	1.7633e-06	0.00104661	0.000183181	0.112403	0.738005	0.0550331	0.848573	1
O-phosphocholine	NEBSummer01	1	0.00109894	1.24743e-07	0.0528682	0.171059	0.15049	0.0812667	0.0203657	0.065299
	NEBSummer02	0.00109894	1	0.0297569	0.142144	5.9128e-06	0.00284237	0.122415	0.525079	2.25949e-06
	14Summer01	1.24743e-07	0.0297569	1	0.000239379	1.20155e-10	9.32288e-05	0.000254391	0.0111538	1.08598e-10
	14Summer02	0.0528682	0.142144	0.000239379	1	0.000996134	0.0185129	0.892211	0.515152	0.000312828
	28Summer01	0.171059	5.9128e-06	1.20155e-10	0.000996134	1	0.454481	0.00216561	0.000445359	0.566024
	28Summer02	0.15049	0.00284237	9.32288e-05	0.0185129	0.454481	1	0.022815	0.00938727	0.672593
	BNBFall	0.0812667	0.122415	0.000254391	0.892211	0.00216561	0.022815	1	0.453277	0.000677567
	BNBWinter	0.0203657	0.525079	0.0111538	0.515152	0.000445359	0.00938727	0.453277	1	0.000143104
	BNBSpring	0.065299	2.25949e-06	1.08598e-10	0.000312828	0.566024	0.672593	0.000677567	0.000143104	1
sn-Glycero-3-phosphocholine	NEBSummer01	1	0.0604314	0	0	0.43597	0.431121	4.243e-06	0.033163	0.000159723
	NEBSummer02	0.0604314	1	0	2.68452e-13	0.308198	0.0928181	0.00256904	0.627489	0.0211583
	14Summer01	0	0	1	0.120395	0	1.76112e-08	3.5634e-09	2.06946e-13	4.64364e-08
	14Summer02	0	2.68452e-13	0.120395	1	2.30926e-14	5.36855e-07	8.7442e-06	1.04922e-09	2.57103e-05
	28Summer01	0.43597	0.308198	0	2.30926e-14	1	0.241962	0.000177464	0.172355	0.0024327
	28Summer02	0.431121	0.0928181	1.76112e-08	5.36855e-07	0.241962	1	0.00239446	0.0613947	0.00550359
	BNBFall	4.243e-06	0.00256904	3.5634e-09	8.7442e-06	0.000177464	0.00239446	1	0.0268803	0.740894
	BNBWinter	0.033163	0.627489	2.06946e-13	1.04922e-09	0.172355	0.0613947	0.0268803	1	0.0929041
	BNBSpring	0.000159723	0.0211583	4.64364e-08	2.57103e-05	0.0024327	0.00550359	0.740894	0.0929041	1
Proline	NEBSummer01	1	0.384724	0	6.66134e-16	9.41883e-05	0.059282	0.000290094	0.000281214	5.58118e-08
	NEBSummer02	0.384724	1	0	1.08802e-14	0.00103349	0.133216	0.00310994	0.00258451	7.82561e-07
	14Summer01	0	0	1	0.00453878	2.29197e-11	0.000632163	1.01918e-13	8.43463e-11	2.04124e-05
	14Summer02	6.66134e-16	1.08802e-14	0.00453878	1	1.79363e-05	0.0267605	6.68092e-07	2.57381e-05	0.0520357
	28Summer01	9.41883e-05	0.00103349	2.29197e-11	1.79363e-05	1	0.914966	0.636597	0.908591	0.053196
	28Summer02	0.059282	0.133216	0.000632163	0.0267605	0.914966	1	0.899967	0.964038	0.249325
	BNBFall	0.000290094	0.00310994	1.01918e-13	6.68092e-07	0.636597	0.899967	1	0.740003	0.0150435
	BNBWinter	0.000281214	0.00258451	8.43463e-11	2.57381e-05	0.908591	0.964038	0.740003	1	0.0488286
	BNBSpring	5.58118e-08	7.82561e-07	2.04124e-05	0.0520357	0.053196	0.249325	0.0150435	0.0488286	1
AMP	NEBSummer01	1	0.00353837	0	7.32747e-15	5.34152e-06	0.369581	0.0032548	8.57815e-06	0.000265059
	NEBSummer02	0.00353837	1	0	2.54269e-08	0.0431523	0.628068	0.91086	0.0430327	0.219096
	14Summer01	0	0	1	0.00073285	6.65302e-10	9.22444e-06	2.22045e-16	6.39711e-09	4.56696e-10
	14Summer02	7.32747e-15	2.54269e-08	0.00073285	1	0.00109758	0.00243985	1.07047e-07	0.00254037	0.00031665
	28Summer01	5.34152e-06	0.0431523	6.65302e-10	0.00109758	1	0.149505	0.0616331	0.92743	0.551635
	28Summer02	0.369581	0.628068	9.22444e-06	0.00243985	0.149505	1	0.594252	0.140852	0.275027
	BNBFall	0.0032548	0.91086	2.22045e-16	1.07047e-07	0.0616331	0.594252	1	0.0602162	0.268032
	BNBWinter	8.57815e-06	0.0430327	6.39711e-09	0.00254037	0.92743	0.140852	0.0602162	1	0.510087
	BNBSpring	0.000265059	0.219096	4.56696e-10	0.00031665	0.551635	0.275027	0.268032	0.510087	1

## Sheet: Supplementary Table S5
	Results for variable AMP:
	Kruskal-Wallis test / Two-tailed test (AMP):
	K (Observed value)	99.1372
	K (Critical value)	15.5073
	DF	8
	p-value (one-tailed)	0
	alpha	0.05
	Multiple pairwise comparisons using the Conover-Iman procedure / Two-tailed test:
	p-values:
		14Summer01	14Summer02	28Summer01	28Summer02	BNBFall	BNBSpring	BNBWinter	NEBSummer01	NEBSummer02
	14Summer01	1	0.00073285	6.65302e-10	9.22444e-06	2.22045e-16	4.56696e-10	6.39711e-09	0	0
	14Summer02	0.00073285	1	0.00109758	0.00243985	1.07047e-07	0.00031665	0.00254037	7.32747e-15	2.54269e-08
	28Summer01	6.65302e-10	0.00109758	1	0.149505	0.0616331	0.551635	0.92743	5.34152e-06	0.0431523
	28Summer02	9.22444e-06	0.00243985	0.149505	1	0.594252	0.275027	0.140852	0.369581	0.628068
	BNBFall	2.22045e-16	1.07047e-07	0.0616331	0.594252	1	0.268032	0.0602162	0.0032548	0.91086
	BNBSpring	4.56696e-10	0.00031665	0.551635	0.275027	0.268032	1	0.510087	0.000265059	0.219096
	BNBWinter	6.39711e-09	0.00254037	0.92743	0.140852	0.0602162	0.510087	1	8.57815e-06	0.0430327
	NEBSummer01	0	7.32747e-15	5.34152e-06	0.369581	0.0032548	0.000265059	8.57815e-06	1	0.00353837
	NEBSummer02	0	2.54269e-08	0.0431523	0.628068	0.91086	0.219096	0.0430327	0.00353837	1
	Bonferroni corrected significance level: 0.0014
	Results for variable Acetate:
	Kruskal-Wallis test / Two-tailed test (Acetate):
	K (Observed value)	79.8901
	K (Critical value)	15.5073
	DF	8
	p-value (one-tailed)	5.14033e-14
	alpha	0.05
	Multiple pairwise comparisons using the Conover-Iman procedure / Two-tailed test:
	p-values:
		14Summer01	14Summer02	28Summer01	28Summer02	BNBFall	BNBSpring	BNBWinter	NEBSummer01	NEBSummer02
	14Summer01	1	0.0897822	4.64568e-06	0.00289219	4.3111e-06	5.25706e-07	0.0015963	1.04361e-14	2.22045e-16
	14Summer02	0.0897822	1	0.00230485	0.0240527	0.00293347	0.000274722	0.0921257	3.33508e-10	1.72689e-11
	28Summer01	4.64568e-06	0.00230485	1	0.441948	0.826858	0.409605	0.245154	0.00158981	0.000582735
	28Summer02	0.00289219	0.0240527	0.441948	1	0.376034	0.758427	0.170496	0.40506	0.362077
	BNBFall	4.3111e-06	0.00293347	0.826858	0.376034	1	0.290923	0.316639	0.000440184	0.000126276
	BNBSpring	5.25706e-07	0.000274722	0.409605	0.758427	0.290923	1	0.0613524	0.0357451	0.0208263
	BNBWinter	0.0015963	0.0921257	0.245154	0.170496	0.316639	0.0613524	1	3.30719e-05	8.70475e-06
	NEBSummer01	1.04361e-14	3.33508e-10	0.00158981	0.40506	0.000440184	0.0357451	3.30719e-05	1	0.882709
	NEBSummer02	2.22045e-16	1.72689e-11	0.000582735	0.362077	0.000126276	0.0208263	8.70475e-06	0.882709	1
	Bonferroni corrected significance level: 0.0014
	Multiple pairwise comparisons using the Conover-Iman procedure / Two-tailed test:
	p-values:
		14Summer01	14Summer02	28Summer01	28Summer02	BNBFall	BNBSpring	BNBWinter	NEBSummer01	NEBSummer02
	14Summer01	1	5.17121e-05	0.0543222	0.0665037	0.00155624	2.91275e-06	7.15827e-05	2.11551e-11	3.37545e-08
	14Summer02	5.17121e-05	1	0.0766667	0.945808	0.460498	0.172642	0.633552	0.00171299	0.108452
	28Summer01	0.0543222	0.0766667	1	0.364681	0.298673	0.00552301	0.04431	7.20572e-06	0.00141578
	28Summer02	0.0665037	0.945808	0.364681	1	0.687059	0.531237	0.866426	0.161236	0.518428
	BNBFall	0.00155624	0.460498	0.298673	0.687059	1	0.0519999	0.267533	0.000221199	0.0235203
	BNBSpring	2.91275e-06	0.172642	0.00552301	0.531237	0.0519999	1	0.412025	0.163023	0.992625
	BNBWinter	7.15827e-05	0.633552	0.04431	0.866426	0.267533	0.412025	1	0.0196325	0.353024
	NEBSummer01	2.11551e-11	0.00171299	7.20572e-06	0.161236	0.000221199	0.163023	0.0196325	1	0.102052
	NEBSummer02	3.37545e-08	0.108452	0.00141578	0.518428	0.0235203	0.992625	0.353024	0.102052	1
	Bonferroni corrected significance level: 0.0014
	Results for variable Aspartate:
	Kruskal-Wallis test / Two-tailed test (Aspartate):
	K (Observed value)	105.249
	K (Critical value)	15.5073
	DF	8
	p-value (one-tailed)	0
	alpha	0.05
	Multiple pairwise comparisons using the Conover-Iman procedure / Two-tailed test:
	p-values:
		14Summer01	14Summer02	28Summer01	28Summer02	BNBFall	BNBSpring	BNBWinter	NEBSummer01	NEBSummer02
	14Summer01	1	0.0136291	1.02141e-14	5.24248e-05	0	0.000355305	1.52323e-13	0	6.66134e-16
	14Summer02	0.0136291	1	9.60653e-09	0.00256794	6.12843e-14	0.123932	4.63143e-08	3.37508e-14	3.84873e-09
	28Summer01	1.02141e-14	9.60653e-09	1	0.878001	0.0975937	0.000273747	0.982616	0.0589949	0.757716
	28Summer02	5.24248e-05	0.00256794	0.878001	1	0.505029	0.0324545	0.870326	0.425162	0.759838
	BNBFall	0	6.12843e-14	0.0975937	0.505029	1	2.25777e-07	0.10845	0.779092	0.0351996
	BNBSpring	0.000355305	0.123932	0.000273747	0.0324545	2.25777e-07	1	0.000476034	1.0636e-07	0.000338013
	BNBWinter	1.52323e-13	4.63143e-08	0.982616	0.870326	0.10845	0.000476034	1	0.067356	0.786594
	NEBSummer01	0	3.37508e-14	0.0589949	0.425162	0.779092	1.0636e-07	0.067356	1	0.0192727
	NEBSummer02	6.66134e-16	3.84873e-09	0.757716	0.759838	0.0351996	0.000338013	0.786594	0.0192727	1
	Bonferroni corrected significance level: 0.0014
	Results for variable Choline:
	Kruskal-Wallis test / Two-tailed test (Choline):
	K (Observed value)	107.853
	K (Critical value)	15.5073
	DF	8
	p-value (one-tailed)	0
	alpha	0.05
	Multiple pairwise comparisons using the Conover-Iman procedure / Two-tailed test:
	p-values:
		14Summer01	14Summer02	28Summer01	28Summer02	BNBFall	BNBSpring	BNBWinter	NEBSummer01	NEBSummer02
	14Summer01	1	0.487864	0.0824513	0.0391534	3.49926e-09	0.00104661	0.000286722	0	0
	14Summer02	0.487864	1	0.0217602	0.019285	2.9111e-10	0.000183181	4.2601e-05	0	0
	28Summer01	0.0824513	0.0217602	1	0.223191	0.000136316	0.112403	0.0649324	5.17364e-14	1.26188e-11
	28Summer02	0.0391534	0.019285	0.223191	1	0.48983	0.738005	0.818213	0.00452675	0.0245713
	BNBFall	3.49926e-09	2.9111e-10	0.000136316	0.48983	1	0.0550331	0.0749013	9.47465e-06	0.000808881
	BNBSpring	0.00104661	0.000183181	0.112403	0.738005	0.0550331	1	0.848573	1.62744e-08	1.7633e-06
	BNBWinter	0.000286722	4.2601e-05	0.0649324	0.818213	0.0749013	0.848573	1	1.55667e-08	1.93446e-06
	NEBSummer01	0	0	5.17364e-14	0.00452675	9.47465e-06	1.62744e-08	1.55667e-08	1	0.176432
	NEBSummer02	0	0	1.26188e-11	0.0245713	0.000808881	1.7633e-06	1.93446e-06	0.176432	1
	Bonferroni corrected significance level: 0.0014
	Results for variable Creatine:
	Kruskal-Wallis test / Two-tailed test (Creatine):
	K (Observed value)	74.2323
	K (Critical value)	15.5073
	DF	8
	p-value (one-tailed)	7.0266e-13
	alpha	0.05
	Multiple pairwise comparisons using the Conover-Iman procedure / Two-tailed test:
	p-values:
		14Summer01	14Summer02	28Summer01	28Summer02	BNBFall	BNBSpring	BNBWinter	NEBSummer01	NEBSummer02
	14Summer01	1	0.644538	1.30436e-07	0.000373403	0.0885925	2.63183e-11	5.93796e-08	7.19005e-10	4.82996e-06
	14Summer02	0.644538	1	1.74447e-06	0.000807223	0.219507	4.96184e-10	7.31001e-07	1.67444e-08	5.66189e-05
	28Summer01	1.30436e-07	1.74447e-06	1	0.315794	0.000344349	0.0555139	0.691409	0.444829	0.257623
	28Summer02	0.000373403	0.000807223	0.315794	1	0.00531969	0.955298	0.433413	0.531086	0.117268
	BNBFall	0.0885925	0.219507	0.000344349	0.00531969	1	2.57225e-07	0.000136174	1.00737e-05	0.0066771
	BNBSpring	2.63183e-11	4.96184e-10	0.0555139	0.955298	2.57225e-07	1	0.13847	0.209483	0.00236094
	BNBWinter	5.93796e-08	7.31001e-07	0.691409	0.433413	0.000136174	0.13847	1	0.744439	0.133897
	NEBSummer01	7.19005e-10	1.67444e-08	0.444829	0.531086	1.00737e-05	0.209483	0.744439	1	0.048086
	NEBSummer02	4.82996e-06	5.66189e-05	0.257623	0.117268	0.0066771	0.00236094	0.133897	0.048086	1
	Bonferroni corrected significance level: 0.0014
	Results for variable Fructose:
	Kruskal-Wallis test / Two-tailed test (Fructose):
	K (Observed value)	69.3095
	K (Critical value)	15.5073
	DF	8
	p-value (one-tailed)	6.74338e-12
	alpha	0.05
	Multiple pairwise comparisons using the Conover-Iman procedure / Two-tailed test:
	p-values:
		14Summer01	14Summer02	28Summer01	28Summer02	BNBFall	BNBSpring	BNBWinter	NEBSummer01	NEBSummer02
	14Summer01	1	3.79696e-06	3.30654e-05	0.308308	5.22653e-06	1.35343e-11	0.835828	1.18772e-12	1.06196e-07
	14Summer02	3.79696e-06	1	0.944532	0.310691	0.902866	0.00156157	0.00018911	0.00221718	0.429834
	28Summer01	3.30654e-05	0.944532	1	0.336055	0.857622	0.0024826	0.000604716	0.00384704	0.42908
	28Summer02	0.308308	0.310691	0.336055	1	0.288731	0.0100533	0.376994	0.0156396	0.1738
	BNBFall	5.22653e-06	0.902866	0.857622	0.288731	1	0.00290194	0.000194409	0.00444545	0.523266
	BNBSpring	1.35343e-11	0.00156157	0.0024826	0.0100533	0.00290194	1	3.59031e-09	0.668968	0.0123026
	BNBWinter	0.835828	0.00018911	0.000604716	0.376994	0.000194409	3.59031e-09	1	1.55734e-09	1.35361e-05
	NEBSummer01	1.18772e-12	0.00221718	0.00384704	0.0156396	0.00444545	0.668968	1.55734e-09	1	0.0205844
	NEBSummer02	1.06196e-07	0.429834	0.42908	0.1738	0.523266	0.0123026	1.35361e-05	0.0205844	1
	Bonferroni corrected significance level: 0.0014
	Results for variable Glucose:
	Kruskal-Wallis test / Two-tailed test (Glucose):
	K (Observed value)	76.3943
	K (Critical value)	15.5073
	DF	8
	p-value (one-tailed)	2.59237e-13
	alpha	0.05
	Multiple pairwise comparisons using the Conover-Iman procedure / Two-tailed test:
	p-values:
		14Summer01	14Summer02	28Summer01	28Summer02	BNBFall	BNBSpring	BNBWinter	NEBSummer01	NEBSummer02
	14Summer01	1	3.07978e-08	0.084397	0.915585	4.03842e-08	2.22045e-16	6.04323e-05	1.53921e-12	1.55468e-06
	14Summer02	3.07978e-08	1	0.000751303	0.0109104	0.856009	5.58581e-05	0.389102	0.0341868	0.459916
	28Summer01	0.084397	0.000751303	1	0.368026	0.000623263	1.45038e-10	0.0264055	4.97923e-07	0.00704822
	28Summer02	0.915585	0.0109104	0.368026	1	0.00916552	9.47162e-06	0.0397395	0.000533832	0.0263487
	BNBFall	4.03842e-08	0.856009	0.000623263	0.00916552	1	0.000158081	0.320184	0.0605425	0.373476
	BNBSpring	2.22045e-16	5.58581e-05	1.45038e-10	9.47162e-06	0.000158081	1	1.33537e-05	0.0345808	4.68596e-06
	BNBWinter	6.04323e-05	0.389102	0.0264055	0.0397395	0.320184	1.33537e-05	1	0.0074908	0.832194
	NEBSummer01	1.53921e-12	0.0341868	4.97923e-07	0.000533832	0.0605425	0.0345808	0.0074908	1	0.00546444
	NEBSummer02	1.55468e-06	0.459916	0.00704822	0.0263487	0.373476	4.68596e-06	0.832194	0.00546444	1
	Bonferroni corrected significance level: 0.0014
	Results for variable Glutamate:
	Kruskal-Wallis test / Two-tailed test (Glutamate):
	K (Observed value)	102.683
	K (Critical value)	15.5073
	DF	8
	p-value (one-tailed)	0
	alpha	0.05
	Multiple pairwise comparisons using the Conover-Iman procedure / Two-tailed test:
	p-values:
		14Summer01	14Summer02	28Summer01	28Summer02	BNBFall	BNBSpring	BNBWinter	NEBSummer01	NEBSummer02
	14Summer01	1	3.58564e-05	1.48778e-05	0.000345154	3.77476e-15	1.02172e-09	1.37446e-13	0	0
	14Summer02	3.58564e-05	1	0.557091	0.0702696	1.77953e-05	0.0045	3.36058e-05	3.31069e-13	1.10946e-09
	28Summer01	1.48778e-05	0.557091	1	0.13316	0.000623172	0.0297379	0.000713422	2.65032e-10	3.42275e-07
	28Summer02	0.000345154	0.0702696	0.13316	1	0.844235	0.769453	0.747237	0.0667776	0.302935
	BNBFall	3.77476e-15	1.77953e-05	0.000623172	0.844235	1	0.353559	0.797056	0.00072982	0.0717116
	BNBSpring	1.02172e-09	0.0045	0.0297379	0.769453	0.353559	1	0.275132	0.00011467	0.0123047
	BNBWinter	1.37446e-13	3.36058e-05	0.000713422	0.747237	0.797056	0.275132	1	0.00433817	0.16996
	NEBSummer01	0	3.31069e-13	2.65032e-10	0.0667776	0.00072982	0.00011467	0.00433817	1	0.0795793
	NEBSummer02	0	1.10946e-09	3.42275e-07	0.302935	0.0717116	0.0123047	0.16996	0.0795793	1
	Bonferroni corrected significance level: 0.0014
	Results for variable Glutamine:
	Kruskal-Wallis test / Two-tailed test (Glutamine):
	K (Observed value)	89.4631
	K (Critical value)	15.5073
	DF	8
	p-value (one-tailed)	5.55112e-16
	alpha	0.05
	Multiple pairwise comparisons using the Conover-Iman procedure / Two-tailed test:
	p-values:
		14Summer01	14Summer02	28Summer01	28Summer02	BNBFall	BNBSpring	BNBWinter	NEBSummer01	NEBSummer02
	14Summer01	1	1.40162e-05	8.39229e-11	0.000184239	0	1.1946e-13	1.74286e-06	0	1.47935e-10
	14Summer02	1.40162e-05	1	0.00610338	0.0599159	6.72889e-08	3.45734e-05	0.287229	6.42746e-08	0.0222755
	28Summer01	8.39229e-11	0.00610338	1	0.586078	0.01358	0.111122	0.14384	0.0108578	0.519092
	28Summer02	0.000184239	0.0599159	0.586078	1	0.496776	0.741293	0.190965	0.458194	0.386474
	BNBFall	0	6.72889e-08	0.01358	0.496776	1	0.528467	0.000131529	0.890884	0.000921639
	BNBSpring	1.1946e-13	3.45734e-05	0.111122	0.741293	0.528467	1	0.00406226	0.459108	0.0231855
	BNBWinter	1.74286e-06	0.287229	0.14384	0.190965	0.000131529	0.00406226	1	0.000106982	0.344097
	NEBSummer01	0	6.42746e-08	0.0108578	0.458194	0.890884	0.459108	0.000106982	1	0.000742568
	NEBSummer02	1.47935e-10	0.0222755	0.519092	0.386474	0.000921639	0.0231855	0.344097	0.000742568	1
	Bonferroni corrected significance level: 0.0014
	Results for variable Glycine:
	Kruskal-Wallis test / Two-tailed test (Glycine):
	K (Observed value)	81.9464
	K (Critical value)	15.5073
	DF	8
	p-value (one-tailed)	1.9873e-14
	alpha	0.05
	Multiple pairwise comparisons using the Conover-Iman procedure / Two-tailed test:
	p-values:
		14Summer01	14Summer02	28Summer01	28Summer02	BNBFall	BNBSpring	BNBWinter	NEBSummer01	NEBSummer02
	14Summer01	1	0.00018121	3.13269e-11	1.25883e-05	8.59444e-06	1.45417e-12	9.76996e-14	3.23586e-07	0.328395
	14Summer02	0.00018121	1	0.00055692	0.00508652	0.374073	2.22831e-05	6.14221e-06	0.0931897	0.00718928
	28Summer01	3.13269e-11	0.00055692	1	0.263783	0.0106733	0.287179	0.222476	0.0776802	1.21927e-08
	28Summer02	1.25883e-05	0.00508652	0.263783	1	0.0170042	0.603086	0.643617	0.0450303	8.02907e-05
	BNBFall	8.59444e-06	0.374073	0.0106733	0.0170042	1	0.000626857	0.000249024	0.430968	0.000591552
	BNBSpring	1.45417e-12	2.22831e-05	0.287179	0.603086	0.000626857	1	0.911949	0.00704291	4.37274e-10
	BNBWinter	9.76996e-14	6.14221e-06	0.222476	0.643617	0.000249024	0.911949	1	0.00362061	5.04405e-11
	NEBSummer01	3.23586e-07	0.0931897	0.0776802	0.0450303	0.430968	0.00704291	0.00362061	1	3.75762e-05
	NEBSummer02	0.328395	0.00718928	1.21927e-08	8.02907e-05	0.000591552	4.37274e-10	5.04405e-11	3.75762e-05	1
	Bonferroni corrected significance level: 0.0014
	Results for variable Isoleucine:
	Kruskal-Wallis test / Two-tailed test (Isoleucine):
	K (Observed value)	105.099
	K (Critical value)	15.5073
	DF	8
	p-value (one-tailed)	0
	alpha	0.05
	Multiple pairwise comparisons using the Conover-Iman procedure / Two-tailed test:
	p-values:
		14Summer01	14Summer02	28Summer01	28Summer02	BNBFall	BNBSpring	BNBWinter	NEBSummer01	NEBSummer02
	14Summer01	1	0.00667402	1.34781e-13	0.000655861	0.490017	2.97228e-08	8.88178e-16	0.0576477	0.000932045
	14Summer02	0.00667402	1	2.30221e-07	0.0238984	0.0614822	0.000697336	1.91556e-09	0.525826	1.82757e-08
	28Summer01	1.34781e-13	2.30221e-07	1	0.757685	7.25577e-11	0.169501	0.262289	5.23443e-08	0
	28Summer02	0.000655861	0.0238984	0.757685	1	0.00214371	0.658693	0.370452	0.0118395	2.26777e-06
	BNBFall	0.490017	0.0614822	7.25577e-11	0.00214371	1	1.74426e-06	5.20917e-13	0.247601	0.000197022
	BNBSpring	2.97228e-08	0.000697336	0.169501	0.658693	1.74426e-06	1	0.0184994	0.000171671	1.64313e-14
	BNBWinter	8.88178e-16	1.91556e-09	0.262289	0.370452	5.20917e-13	0.0184994	1	4.81124e-10	0
	NEBSummer01	0.0576477	0.525826	5.23443e-08	0.0118395	0.247601	0.000171671	4.81124e-10	1	2.08602e-06
	NEBSummer02	0.000932045	1.82757e-08	0	2.26777e-06	0.000197022	1.64313e-14	0	2.08602e-06	1
	Bonferroni corrected significance level: 0.0014
	Results for variable Leucine:
	Kruskal-Wallis test / Two-tailed test (Leucine):
	K (Observed value)	113.79
	K (Critical value)	15.5073
	DF	8
	p-value (one-tailed)	0
	alpha	0.05
	Multiple pairwise comparisons using the Conover-Iman procedure / Two-tailed test:
	p-values:
		14Summer01	14Summer02	28Summer01	28Summer02	BNBFall	BNBSpring	BNBWinter	NEBSummer01	NEBSummer02
	14Summer01	1	0.00246154	2.01166e-11	0.00161276	0.451969	3.55271e-15	0	0.40298	0.000279747
	14Summer02	0.00246154	1	3.34874e-05	0.0624722	0.0349019	1.43703e-08	4.65868e-10	0.0498057	6.29449e-10
	28Summer01	2.01166e-11	3.34874e-05	1	0.862632	7.50264e-09	0.0566825	0.0189346	2.24055e-08	0
	28Summer02	0.00161276	0.0624722	0.862632	1	0.00526021	0.229583	0.157664	0.00629572	3.82406e-06
	BNBFall	0.451969	0.0349019	7.50264e-09	0.00526021	1	1.87161e-12	3.13083e-14	0.922845	4.5857e-05
	BNBSpring	3.55271e-15	1.43703e-08	0.0566825	0.229583	1.87161e-12	1	0.722285	6.48148e-12	0
	BNBWinter	0	4.65868e-10	0.0189346	0.157664	3.13083e-14	0.722285	1	1.32783e-13	0
	NEBSummer01	0.40298	0.0498057	2.24055e-08	0.00629572	0.922845	6.48148e-12	1.32783e-13	1	4.53794e-05
	NEBSummer02	0.000279747	6.29449e-10	0	3.82406e-06	4.5857e-05	0	0	4.53794e-05	1
	Bonferroni corrected significance level: 0.0014
	Results for variable Lysine:
	Kruskal-Wallis test / Two-tailed test (Lysine):
	K (Observed value)	104.113
	K (Critical value)	15.5073
	DF	8
	p-value (one-tailed)	0
	alpha	0.05
	Multiple pairwise comparisons using the Conover-Iman procedure / Two-tailed test:
	p-values:
		14Summer01	14Summer02	28Summer01	28Summer02	BNBFall	BNBSpring	BNBWinter	NEBSummer01	NEBSummer02
	14Summer01	1	0.24164	3.32845e-13	4.72905e-05	0.000147125	2.88658e-15	1.47837e-12	0	1.12799e-12
	14Summer02	0.24164	1	4.02776e-10	0.000350432	0.00821877	2.64322e-12	1.05049e-09	0	2.31795e-09
	28Summer01	3.32845e-13	4.02776e-10	1	0.656391	0.000113859	0.174308	0.897264	0.00755037	0.415638
	28Summer02	4.72905e-05	0.000350432	0.656391	1	0.0173424	0.764273	0.709968	0.364996	0.397068
	BNBFall	0.000147125	0.00821877	0.000113859	0.0173424	1	1.10467e-06	0.000134039	9.87719e-11	0.000828163
	BNBSpring	2.88658e-15	2.64322e-12	0.174308	0.764273	1.10467e-06	1	0.233794	0.271929	0.0295148
	BNBWinter	1.47837e-12	1.05049e-09	0.897264	0.709968	0.000134039	0.233794	1	0.0151136	0.361309
	NEBSummer01	0	0	0.00755037	0.364996	9.87719e-11	0.271929	0.0151136	1	0.000243122
	NEBSummer02	1.12799e-12	2.31795e-09	0.415638	0.397068	0.000828163	0.0295148	0.361309	0.000243122	1
	Bonferroni corrected significance level: 0.0014
	Results for variable Malonate:
	Kruskal-Wallis test / Two-tailed test (Malonate):
	K (Observed value)	70.5186
	K (Critical value)	15.5073
	DF	8
	p-value (one-tailed)	3.87435e-12
	alpha	0.05
	Multiple pairwise comparisons using the Conover-Iman procedure / Two-tailed test:
	p-values:
		14Summer01	14Summer02	28Summer01	28Summer02	BNBFall	BNBSpring	BNBWinter	NEBSummer01	NEBSummer02
	14Summer01	1	0.064368	0.0358893	0.486855	0.00484462	0.000707684	2.79102e-05	0.0824714	9.92825e-05
	14Summer02	0.064368	1	0.679861	0.920262	1.21741e-05	0.0637682	0.0092336	0.000865611	6.42545e-08
	28Summer01	0.0358893	0.679861	1	0.769245	1.05345e-05	0.165305	0.0383778	0.000555215	9.22783e-08
	28Summer02	0.486855	0.920262	0.769245	1	0.0533458	0.299741	0.166419	0.143475	0.0173703
	BNBFall	0.00484462	1.21741e-05	1.05345e-05	0.0533458	1	7.31456e-08	7.64437e-10	0.332728	0.336752
	BNBSpring	0.000707684	0.0637682	0.165305	0.299741	7.31456e-08	1	0.549623	6.01766e-06	5.01457e-10
	BNBWinter	2.79102e-05	0.0092336	0.0383778	0.166419	7.64437e-10	0.549623	1	1.32688e-07	2.40541e-12
	NEBSummer01	0.0824714	0.000865611	0.000555215	0.143475	0.332728	6.01766e-06	1.32688e-07	1	0.0540786
	NEBSummer02	9.92825e-05	6.42545e-08	9.22783e-08	0.0173703	0.336752	5.01457e-10	2.40541e-12	0.0540786	1
	Bonferroni corrected significance level: 0.0014
	Results for variable O-Phosphocholine:
	Kruskal-Wallis test / Two-tailed test (O-Phosphocholine):
	K (Observed value)	61.4543
	K (Critical value)	15.5073
	DF	8
	p-value (one-tailed)	2.41452e-10
	alpha	0.05
	Multiple pairwise comparisons using the Conover-Iman procedure / Two-tailed test:
	p-values:
		14Summer01	14Summer02	28Summer01	28Summer02	BNBFall	BNBSpring	BNBWinter	NEBSummer01	NEBSummer02
	14Summer01	1	0.000239379	1.20155e-10	9.32288e-05	0.000254391	1.08598e-10	0.0111538	1.24743e-07	0.0297569
	14Summer02	0.000239379	1	0.000996134	0.0185129	0.892211	0.000312828	0.515152	0.0528682	0.142144
	28Summer01	1.20155e-10	0.000996134	1	0.454481	0.00216561	0.566024	0.000445359	0.171059	5.9128e-06
	28Summer02	9.32288e-05	0.0185129	0.454481	1	0.022815	0.672593	0.00938727	0.15049	0.00284237
	BNBFall	0.000254391	0.892211	0.00216561	0.022815	1	0.000677567	0.453277	0.0812667	0.122415
	BNBSpring	1.08598e-10	0.000312828	0.566024	0.672593	0.000677567	1	0.000143104	0.065299	2.25949e-06
	BNBWinter	0.0111538	0.515152	0.000445359	0.00938727	0.453277	0.000143104	1	0.0203657	0.525079
	NEBSummer01	1.24743e-07	0.0528682	0.171059	0.15049	0.0812667	0.065299	0.0203657	1	0.00109894
	NEBSummer02	0.0297569	0.142144	5.9128e-06	0.00284237	0.122415	2.25949e-06	0.525079	0.00109894	1
	Bonferroni corrected significance level: 0.0014
	Results for variable Phenylalanine:
	Kruskal-Wallis test / Two-tailed test (Phenylalanine):
	K (Observed value)	77.0795
	K (Critical value)	15.5073
	DF	8
	p-value (one-tailed)	1.88849e-13
	alpha	0.05
	Multiple pairwise comparisons using the Conover-Iman procedure / Two-tailed test:
	p-values:
		14Summer01	14Summer02	28Summer01	28Summer02	BNBFall	BNBSpring	BNBWinter	NEBSummer01	NEBSummer02
	14Summer01	1	0.341325	0.26439	0.934618	0.0132898	0.00223648	0.0339834	0.000966099	3.63336e-10
	14Summer02	0.341325	1	0.805395	0.74574	0.00110885	0.0249218	0.201284	5.58386e-05	6.88782e-12
	28Summer01	0.26439	0.805395	1	0.66385	0.00122907	0.0580993	0.330138	7.88599e-05	6.11038e-11
	28Summer02	0.934618	0.74574	0.66385	1	0.238081	0.147102	0.346034	0.113434	0.00380267
	BNBFall	0.0132898	0.00110885	0.00122907	0.238081	1	1.35694e-06	5.06997e-05	0.390394	0.000215501
	BNBSpring	0.00223648	0.0249218	0.0580993	0.147102	1.35694e-06	1	0.353848	5.51753e-08	1.33227e-14
	BNBWinter	0.0339834	0.201284	0.330138	0.346034	5.06997e-05	0.353848	1	2.5097e-06	1.03073e-12
	NEBSummer01	0.000966099	5.58386e-05	7.88599e-05	0.113434	0.390394	5.51753e-08	2.5097e-06	1	0.00558994
	NEBSummer02	3.63336e-10	6.88782e-12	6.11038e-11	0.00380267	0.000215501	1.33227e-14	1.03073e-12	0.00558994	1
	Bonferroni corrected significance level: 0.0014
	Results for variable Proline:
	Kruskal-Wallis test / Two-tailed test (Proline):
	K (Observed value)	105.331
	K (Critical value)	15.5073
	DF	8
	p-value (one-tailed)	0
	alpha	0.05
	Multiple pairwise comparisons using the Conover-Iman procedure / Two-tailed test:
	p-values:
		14Summer01	14Summer02	28Summer01	28Summer02	BNBFall	BNBSpring	BNBWinter	NEBSummer01	NEBSummer02
	14Summer01	1	0.00453878	2.29197e-11	0.000632163	1.01918e-13	2.04124e-05	8.43463e-11	0	0
	14Summer02	0.00453878	1	1.79363e-05	0.0267605	6.68092e-07	0.0520357	2.57381e-05	6.66134e-16	1.08802e-14
	28Summer01	2.29197e-11	1.79363e-05	1	0.914966	0.636597	0.053196	0.908591	9.41883e-05	0.00103349
	28Summer02	0.000632163	0.0267605	0.914966	1	0.899967	0.249325	0.964038	0.059282	0.133216
	BNBFall	1.01918e-13	6.68092e-07	0.636597	0.899967	1	0.0150435	0.740003	0.000290094	0.00310994
	BNBSpring	2.04124e-05	0.0520357	0.053196	0.249325	0.0150435	1	0.0488286	5.58118e-08	7.82561e-07
	BNBWinter	8.43463e-11	2.57381e-05	0.908591	0.964038	0.740003	0.0488286	1	0.000281214	0.00258451
	NEBSummer01	0	6.66134e-16	9.41883e-05	0.059282	0.000290094	5.58118e-08	0.000281214	1	0.384724
	NEBSummer02	0	1.08802e-14	0.00103349	0.133216	0.00310994	7.82561e-07	0.00258451	0.384724	1
	Bonferroni corrected significance level: 0.0014
	Results for variable Putrescine:
	Kruskal-Wallis test / Two-tailed test (Putrescine):
	K (Observed value)	59.511
	K (Critical value)	15.5073
	DF	8
	p-value (one-tailed)	5.81253e-10
	alpha	0.05
	Multiple pairwise comparisons using the Conover-Iman procedure / Two-tailed test:
	p-values:
		14Summer01	14Summer02	28Summer01	28Summer02	BNBFall	BNBSpring	BNBWinter	NEBSummer01	NEBSummer02
	14Summer01	1	1.94007e-05	3.76177e-06	0.00172944	0.0749975	5.23537e-12	0.00134216	1.2941e-05	0.385072
	14Summer02	1.94007e-05	1	0.443999	0.197977	0.0201393	0.00030536	0.607951	0.708683	0.000928569
	28Summer01	3.76177e-06	0.443999	1	0.366648	0.00424961	0.00580124	0.247661	0.703004	0.000170521
	28Summer02	0.00172944	0.197977	0.366648	1	0.0200226	0.534706	0.13388	0.271863	0.00597623
	BNBFall	0.0749975	0.0201393	0.00424961	0.0200226	1	9.59068e-08	0.120751	0.010955	0.3626
	BNBSpring	5.23537e-12	0.00030536	0.00580124	0.534706	9.59068e-08	1	0.000219517	0.00162188	8.61738e-10
	BNBWinter	0.00134216	0.607951	0.247661	0.13388	0.120751	0.000219517	1	0.413604	0.0163759
	NEBSummer01	1.2941e-05	0.708683	0.703004	0.271863	0.010955	0.00162188	0.413604	1	0.000521554
	NEBSummer02	0.385072	0.000928569	0.000170521	0.00597623	0.3626	8.61738e-10	0.0163759	0.000521554	1
	Bonferroni corrected significance level: 0.0014
	Results for variable Sarcosine:
	Kruskal-Wallis test / Two-tailed test (Sarcosine):
	K (Observed value)	102.601
	K (Critical value)	15.5073
	DF	8
	p-value (one-tailed)	0
	alpha	0.05
	Multiple pairwise comparisons using the Conover-Iman procedure / Two-tailed test:
	p-values:
		14Summer01	14Summer02	28Summer01	28Summer02	BNBFall	BNBSpring	BNBWinter	NEBSummer01	NEBSummer02
	14Summer01	1	0.10024	0.0153323	0.246825	4.36122e-10	0.000232995	0.272591	5.10703e-15	5.32907e-15
	14Summer02	0.10024	1	0.357273	0.652505	2.38369e-06	1.30022e-06	0.752101	1.37102e-10	2.59685e-10
	28Summer01	0.0153323	0.357273	1	0.995121	0.0004314	1.39871e-07	0.266782	1.98203e-07	5.14526e-07
	28Summer02	0.246825	0.652505	0.995121	1	0.0788832	0.0034098	0.55401	0.00737027	0.0126207
	BNBFall	4.36122e-10	2.38369e-06	0.0004314	0.0788832	1	4.44089e-16	8.49395e-06	0.0486315	0.10953
	BNBSpring	0.000232995	1.30022e-06	1.39871e-07	0.0034098	4.44089e-16	1	3.42788e-05	0	0
	BNBWinter	0.272591	0.752101	0.266782	0.55401	8.49395e-06	3.42788e-05	1	2.06323e-09	4.8762e-09
	NEBSummer01	5.10703e-15	1.37102e-10	1.98203e-07	0.00737027	0.0486315	0	2.06323e-09	1	0.63938
	NEBSummer02	5.32907e-15	2.59685e-10	5.14526e-07	0.0126207	0.10953	0	4.8762e-09	0.63938	1
	Bonferroni corrected significance level: 0.0014
	Results for variable Succinate:
	Kruskal-Wallis test / Two-tailed test (Succinate):
	K (Observed value)	59.2142
	K (Critical value)	15.5073
	DF	8
	p-value (one-tailed)	6.64548e-10
	alpha	0.05
	Multiple pairwise comparisons using the Conover-Iman procedure / Two-tailed test:
	p-values:
		14Summer01	14Summer02	28Summer01	28Summer02	BNBFall	BNBSpring	BNBWinter	NEBSummer01	NEBSummer02
	14Summer01	1	0.187379	0.0299258	0.0393801	1.83692e-05	2.62438e-07	2.05201e-09	4.93253e-10	0.000161059
	14Summer02	0.187379	1	0.337841	0.135621	0.00270005	4.8389e-05	1.07189e-06	5.46872e-07	0.0146303
	28Summer01	0.0299258	0.337841	1	0.310798	0.0636748	0.00241352	0.000160628	0.000145438	0.195174
	28Summer02	0.0393801	0.135621	0.310798	1	0.916434	0.505521	0.30613	0.355517	0.686898
	BNBFall	1.83692e-05	0.00270005	0.0636748	0.916434	1	0.141302	0.0269623	0.0329335	0.518822
	BNBSpring	2.62438e-07	4.8389e-05	0.00241352	0.505521	0.141302	1	0.533986	0.658668	0.0395798
	BNBWinter	2.05201e-09	1.07189e-06	0.000160628	0.30613	0.0269623	0.533986	1	0.822425	0.00460789
	NEBSummer01	4.93253e-10	5.46872e-07	0.000145438	0.355517	0.0329335	0.658668	0.822425	1	0.00502677
	NEBSummer02	0.000161059	0.0146303	0.195174	0.686898	0.518822	0.0395798	0.00460789	0.00502677	1
	Bonferroni corrected significance level: 0.0014
	Results for variable Taurine:
	Kruskal-Wallis test / Two-tailed test (Taurine):
	K (Observed value)	86.2743
	K (Critical value)	15.5073
	DF	8
	p-value (one-tailed)	2.66454e-15
	alpha	0.05
	Multiple pairwise comparisons using the Conover-Iman procedure / Two-tailed test:
	p-values:
		14Summer01	14Summer02	28Summer01	28Summer02	BNBFall	BNBSpring	BNBWinter	NEBSummer01	NEBSummer02
	14Summer01	1	0.000271836	0.000128719	0.0099918	6.07089e-09	0.0423989	0.00267056	0	0
	14Summer02	0.000271836	1	0.598314	0.315882	0.0142406	0.316253	0.878444	1.5937e-09	1.32934e-07
	28Summer01	0.000128719	0.598314	1	0.46191	0.0794452	0.165096	0.541879	2.4346e-07	1.22125e-05
	28Summer02	0.0099918	0.315882	0.46191	1	0.899332	0.142097	0.294725	0.052323	0.154092
	BNBFall	6.07089e-09	0.0142406	0.0794452	0.899332	1	0.00248156	0.0214294	0.000190571	0.00521221
	BNBSpring	0.0423989	0.316253	0.165096	0.142097	0.00248156	1	0.439467	1.5028e-09	7.92333e-08
	BNBWinter	0.00267056	0.878444	0.541879	0.294725	0.0214294	0.439467	1	3.58227e-08	1.7934e-06
	NEBSummer01	0	1.5937e-09	2.4346e-07	0.052323	0.000190571	1.5028e-09	3.58227e-08	1	0.250354
	NEBSummer02	0	1.32934e-07	1.22125e-05	0.154092	0.00521221	7.92333e-08	1.7934e-06	0.250354	1
	Bonferroni corrected significance level: 0.0014
	Results for variable Threonine:
	Kruskal-Wallis test / Two-tailed test (Threonine):
	K (Observed value)	114.508
	K (Critical value)	15.5073
	DF	8
	p-value (one-tailed)	0
	alpha	0.05
	Multiple pairwise comparisons using the Conover-Iman procedure / Two-tailed test:
	p-values:
		14Summer01	14Summer02	28Summer01	28Summer02	BNBFall	BNBSpring	BNBWinter	NEBSummer01	NEBSummer02
	14Summer01	1	0.00738996	0	8.65312e-06	8.03801e-14	1.22369e-12	0	2.19824e-14	1.56392e-06
	14Summer02	0.00738996	1	1.74749e-13	0.000834208	2.71132e-07	3.6137e-07	0	7.01607e-08	0.0280468
	28Summer01	0	1.74749e-13	1	0.663288	0.0056813	0.0611917	0.00133445	0.01888	1.87992e-08
	28Summer02	8.65312e-06	0.000834208	0.663288	1	0.346877	0.555577	0.0330275	0.453798	0.0169104
	BNBFall	8.03801e-14	2.71132e-07	0.0056813	0.346877	1	0.53604	7.61198e-09	0.696006	0.00178203
	BNBSpring	1.22369e-12	3.6137e-07	0.0611917	0.555577	0.53604	1	2.64581e-06	0.791717	0.000839489
	BNBWinter	0	0	0.00133445	0.0330275	7.61198e-09	2.64581e-06	1	8.06884e-08	2.22045e-16
	NEBSummer01	2.19824e-14	7.01607e-08	0.01888	0.453798	0.696006	0.791717	8.06884e-08	1	0.000586257
	NEBSummer02	1.56392e-06	0.0280468	1.87992e-08	0.0169104	0.00178203	0.000839489	2.22045e-16	0.000586257	1
	Bonferroni corrected significance level: 0.0014
	Results for variable Trehalose:
	Kruskal-Wallis test / Two-tailed test (Trehalose):
	K (Observed value)	95.194
	K (Critical value)	15.5073
	DF	8
	p-value (one-tailed)	0
	alpha	0.05
	Multiple pairwise comparisons using the Conover-Iman procedure / Two-tailed test:
	p-values:
		14Summer01	14Summer02	28Summer01	28Summer02	BNBFall	BNBSpring	BNBWinter	NEBSummer01	NEBSummer02
	14Summer01	1	1.8317e-07	5.43756e-08	0.00509624	3.50608e-13	6.83647e-07	0.146354	0	0
	14Summer02	1.8317e-07	1	0.466734	0.61321	0.0107422	0.519124	0.00194766	7.01589e-08	7.82859e-06
	28Summer01	5.43756e-08	0.466734	1	0.879383	0.0979984	0.984039	0.000445203	1.23916e-05	0.000617478
	28Summer02	0.00509624	0.61321	0.879383	1	0.504536	0.873385	0.0433055	0.0367501	0.126519
	BNBFall	3.50608e-13	0.0107422	0.0979984	0.504536	1	0.122711	3.18753e-07	0.00308137	0.0630528
	BNBSpring	6.83647e-07	0.519124	0.984039	0.873385	0.122711	1	0.0011175	4.75554e-05	0.00155009
	BNBWinter	0.146354	0.00194766	0.000445203	0.0433055	3.18753e-07	0.0011175	1	1.93845e-13	2.33489e-11
	NEBSummer01	0	7.01589e-08	1.23916e-05	0.0367501	0.00308137	4.75554e-05	1.93845e-13	1	0.210613
	NEBSummer02	0	7.82859e-06	0.000617478	0.126519	0.0630528	0.00155009	2.33489e-11	0.210613	1
	Bonferroni corrected significance level: 0.0014
	Results for variable Trimethylamine N-oxide:
	Kruskal-Wallis test / Two-tailed test (Trimethylamine N-oxide):
	K (Observed value)	104.783
	K (Critical value)	15.5073
	DF	8
	p-value (one-tailed)	0
	alpha	0.05
	Multiple pairwise comparisons using the Conover-Iman procedure / Two-tailed test:
	p-values:
		14Summer01	14Summer02	28Summer01	28Summer02	BNBFall	BNBSpring	BNBWinter	NEBSummer01	NEBSummer02
	14Summer01	1	0.00140122	5.59996e-13	4.63382e-06	8.21565e-15	5.05118e-08	5.48621e-11	0	0
	14Summer02	0.00140122	1	5.06047e-06	0.00111227	5.1341e-07	0.00369159	6.66685e-05	6.66134e-16	2.54263e-12
	28Summer01	5.59996e-13	5.06047e-06	1	0.305794	0.812088	0.20332	0.712438	0.000264799	0.0286277
	28Summer02	4.63382e-06	0.00111227	0.305794	1	0.358465	0.0918211	0.227921	0.40477	0.980279
	BNBFall	8.21565e-15	5.1341e-07	0.812088	0.358465	1	0.124348	0.541603	0.000342208	0.0405238
	BNBSpring	5.05118e-08	0.00369159	0.20332	0.0918211	0.124348	1	0.376091	4.41231e-06	0.0009032
	BNBWinter	5.48621e-11	6.66685e-05	0.712438	0.227921	0.541603	0.376091	1	0.000117616	0.0134736
	NEBSummer01	0	6.66134e-16	0.000264799	0.40477	0.000342208	4.41231e-06	0.000117616	1	0.0840958
	NEBSummer02	0	2.54263e-12	0.0286277	0.980279	0.0405238	0.0009032	0.0134736	0.0840958	1
	Bonferroni corrected significance level: 0.0014
	Results for variable Tryptophan:
	Kruskal-Wallis test / Two-tailed test (Tryptophan):
	K (Observed value)	76.0296
	K (Critical value)	15.5073
	DF	8
	p-value (one-tailed)	3.06755e-13
	alpha	0.05
	Multiple pairwise comparisons using the Conover-Iman procedure / Two-tailed test:
	Sample	Frequency	Sum of ranks	Mean of ranks	Groups
	NEBSummer02	27	4185	155	A
	NEBSummer01	22	2889	131.318	A	B
	BNBFall	24	2618.5	109.104		B
	BNBWinter	17	1505	88.5294		B
	BNBSpring	15	1303	86.8667		B
	14Summer01	32	2334.5	72.9531
	28Summer02	3	191	63.6667
	28Summer01	20	1216	60.8
	14Summer02	28	1524	54.4286
	p-values:
		14Summer01	14Summer02	28Summer01	28Summer02	BNBFall	BNBSpring	BNBWinter	NEBSummer01	NEBSummer02
	14Summer01	1	0.0932014	0.316152	0.717328	0.00187463	0.295908	0.222704	1.56884e-06	5.03353e-12
	14Summer02	0.0932014	1	0.608523	0.720371	6.88632e-06	0.0178792	0.00968829	1.60804e-09	1.11022e-15
	28Summer01	0.316152	0.608523	1	0.913197	0.000228643	0.0736623	0.049032	2.29505e-07	2.4325e-12
	28Summer02	0.717328	0.720371	0.913197	1	0.0819421	0.38828	0.350507	0.0103427	0.000513094
	BNBFall	0.00187463	6.88632e-06	0.000228643	0.0819421	1	0.112949	0.127727	0.0777003	0.000159943
	BNBSpring	0.295908	0.0178792	0.0736623	0.38828	0.112949	1	0.912008	0.00204261	1.43462e-06
	BNBWinter	0.222704	0.00968829	0.049032	0.350507	0.127727	0.912008	1	0.00208134	1.02601e-06
	NEBSummer01	1.56884e-06	1.60804e-09	2.29505e-07	0.0103427	0.0777003	0.00204261	0.00208134	1	0.0534658
	NEBSummer02	5.03353e-12	1.11022e-15	2.4325e-12	0.000513094	0.000159943	1.43462e-06	1.02601e-06	0.0534658	1
	Bonferroni corrected significance level: 0.0014
	Results for variable Tyrosine:
	Kruskal-Wallis test / Two-tailed test (Tyrosine):
	K (Observed value)	99.7766
	K (Critical value)	15.5073
	DF	8
	p-value (one-tailed)	0
	alpha	0.05
	Multiple pairwise comparisons using the Conover-Iman procedure / Two-tailed test:
	p-values:
		14Summer01	14Summer02	28Summer01	28Summer02	BNBFall	BNBSpring	BNBWinter	NEBSummer01	NEBSummer02
	14Summer01	1	0.900376	0.0222057	0.18463	1.32159e-05	0.374024	0.00163219	1.13187e-09	5.92859e-14
	14Summer02	0.900376	1	0.0341038	0.205631	1.40508e-05	0.331901	0.00292601	1.60379e-09	1.32339e-13
	28Summer01	0.0222057	0.0341038	1	0.813142	4.47272e-09	0.00673482	0.360424	2.87326e-13	0
	28Summer02	0.18463	0.205631	0.813142	1	0.00121011	0.08856	0.803672	4.21106e-05	3.0118e-06
	BNBFall	1.32159e-05	1.40508e-05	4.47272e-09	0.00121011	1	0.00520091	1.17212e-10	0.0548517	0.00123503
	BNBSpring	0.374024	0.331901	0.00673482	0.08856	0.00520091	1	0.00059276	1.30254e-05	3.75544e-08
	BNBWinter	0.00163219	0.00292601	0.360424	0.803672	1.17212e-10	0.00059276	1	7.77156e-15	0
	NEBSummer01	1.13187e-09	1.60379e-09	2.87326e-13	4.21106e-05	0.0548517	1.30254e-05	7.77156e-15	1	0.223853
	NEBSummer02	5.92859e-14	1.32339e-13	0	3.0118e-06	0.00123503	3.75544e-08	0	0.223853	1
	Bonferroni corrected significance level: 0.0014
	Results for variable Valine:
	Kruskal-Wallis test / Two-tailed test (Valine):
	K (Observed value)	86.6075
	K (Critical value)	15.5073
	DF	8
	p-value (one-tailed)	2.22045e-15
	alpha	0.05
	Multiple pairwise comparisons using the Conover-Iman procedure / Two-tailed test:
	p-values:
		14Summer01	14Summer02	28Summer01	28Summer02	BNBFall	BNBSpring	BNBWinter	NEBSummer01	NEBSummer02
	14Summer01	1	9.05745e-05	0	0.000100591	3.18667e-11	7.65568e-05	3.95239e-13	1.98865e-05	0.428463
	14Summer02	9.05745e-05	1	1.29447e-07	0.0257889	0.00194335	0.472471	3.0527e-05	0.534224	0.00244189
	28Summer01	0	1.29447e-07	1	0.693298	0.0161381	7.924e-05	0.373014	6.77726e-06	2.9754e-14
	28Summer02	0.000100591	0.0257889	0.693298	1	0.423939	0.0743202	0.9364	0.0550962	0.000402285
	BNBFall	3.18667e-11	0.00194335	0.0161381	0.423939	1	0.0517477	0.166152	0.019195	7.29116e-09
	BNBSpring	7.65568e-05	0.472471	7.924e-05	0.0743202	0.0517477	1	0.00252421	0.874543	0.0012058
	BNBWinter	3.95239e-13	3.0527e-05	0.373014	0.9364	0.166152	0.00252421	1	0.000538059	7.43985e-11
	NEBSummer01	1.98865e-05	0.534224	6.77726e-06	0.0550962	0.019195	0.874543	0.000538059	1	0.000577587
	NEBSummer02	0.428463	0.00244189	2.9754e-14	0.000402285	7.29116e-09	0.0012058	7.43985e-11	0.000577587	1
	Bonferroni corrected significance level: 0.0014
	Results for variable sn-Glycero-3-phosphocholine:
	Kruskal-Wallis test / Two-tailed test (sn-Glycero-3-phosphocholine):
	K (Observed value)	107.954
	K (Critical value)	15.5073
	DF	8
	p-value (one-tailed)	0
	alpha	0.05
	Multiple pairwise comparisons using the Conover-Iman procedure / Two-tailed test:
	p-values:
		14Summer01	14Summer02	28Summer01	28Summer02	BNBFall	BNBSpring	BNBWinter	NEBSummer01	NEBSummer02
	14Summer01	1	0.120395	0	1.76112e-08	3.5634e-09	4.64364e-08	2.06946e-13	0	0
	14Summer02	0.120395	1	2.30926e-14	5.36855e-07	8.7442e-06	2.57103e-05	1.04922e-09	0	2.68452e-13
	28Summer01	0	2.30926e-14	1	0.241962	0.000177464	0.0024327	0.172355	0.43597	0.308198
	28Summer02	1.76112e-08	5.36855e-07	0.241962	1	0.00239446	0.00550359	0.0613947	0.431121	0.0928181
	BNBFall	3.5634e-09	8.7442e-06	0.000177464	0.00239446	1	0.740894	0.0268803	4.243e-06	0.00256904
	BNBSpring	4.64364e-08	2.57103e-05	0.0024327	0.00550359	0.740894	1	0.0929041	0.000159723	0.0211583
	BNBWinter	2.06946e-13	1.04922e-09	0.172355	0.0613947	0.0268803	0.0929041	1	0.033163	0.627489
	NEBSummer01	0	0	0.43597	0.431121	4.243e-06	0.000159723	0.033163	1	0.0604314
	NEBSummer02	0	2.68452e-13	0.308198	0.0928181	0.00256904	0.0211583	0.627489	0.0604314	1
	Bonferroni corrected significance level: 0.0014
	Results for variable β-Alanine:
	Kruskal-Wallis test / Two-tailed test (β-Alanine):
	K (Observed value)	120.403
	K (Critical value)	15.5073
	DF	8
	p-value (one-tailed)	0
	alpha	0.05
	Multiple pairwise comparisons using the Conover-Iman procedure / Two-tailed test:
	p-values:
		14Summer01	14Summer02	28Summer01	28Summer02	BNBFall	BNBSpring	BNBWinter	NEBSummer01	NEBSummer02
	14Summer01	1	0.0152188	1.13554e-12	2.86204e-05	0	3.17786e-05	1.21725e-12	0	0
	14Summer02	0.0152188	1	3.53759e-07	0.00149828	3.20766e-12	0.0295933	2.08493e-07	0	0
	28Summer01	1.13554e-12	3.53759e-07	1	0.508429	0.0805922	0.0140587	0.734806	2.78309e-07	0.000142841
	28Summer02	2.86204e-05	0.00149828	0.508429	1	0.842606	0.0483281	0.634372	0.0454542	0.227815
	BNBFall	0	3.20766e-12	0.0805922	0.842606	1	4.37312e-05	0.186782	0.000207233	0.029733
	BNBSpring	3.17786e-05	0.0295933	0.0140587	0.0483281	4.37312e-05	1	0.00744146	3.65574e-12	3.96707e-09
	BNBWinter	1.21725e-12	2.08493e-07	0.734806	0.634372	0.186782	0.00744146	1	3.92103e-06	0.00101176
	NEBSummer01	0	0	2.78309e-07	0.0454542	0.000207233	3.65574e-12	3.92103e-06	1	0.0813886
	NEBSummer02	0	0	0.000142841	0.227815	0.029733	3.96707e-09	0.00101176	0.0813886	1
	Bonferroni corrected significance level: 0.0014
